# Supplementary material for: TgTKL4 Is a Novel Kinase That Plays an Important Role in Toxoplasma Morphology and Fitness
Source: mSphere. 2023 Feb 14;8(2):e00649-22. doi: 10.1128/msphere.00649-22 (PMC10117109; doi:10.1128/msphere.00649-22)
Supplement: DATA SET S1 [file msphere.00649-22-s0004.xlsx]

## Sheet: Sheet1
Gene ID	logFC	AveExpr	t	P.Value	FDR	B	Gene ID	Product Description	Gene Type	Input ID	Gene Name or Symbol	Computed GO Processes	Computed GO Components	Computed GO Functions	T.gondii GT1 CRISPR Phenotype - Mean Phenotype	Function
TGGT1_226068	-4.37601	4.87788	-18.6048	7.04081e-12	1.66691e-08	15.8597	TGGT1_226068	DnaJ domain-containing protein	protein coding gene	TGGT1_226068	N/A	N/A	integral component of membrane	heat shock protein binding	-4.72	Protein Folding and Transport
TGGT1_259880	-2.9628	1.86144	-6.37455	1.16856e-05	0.00325478	3.5765	TGGT1_259880	hypothetical protein	protein coding gene	TGGT1_259880	N/A	N/A	N/A	N/A	1.34	Unknown
TGGT1_310810	-2.4953	2.18676	-6.38014	1.15704e-05	0.00325478	3.58605	TGGT1_310810	apyrase	protein coding gene	TGGT1_310810	N/A	N/A	integral component of membrane	8-oxo-dGTP phosphohydrolase activity;GTP phosphohydrolase activity;calcium ion binding;dATP phosphohydrolase activity;dCTP phosphohydrolase activity;dGTP phosphohydrolase activity;dTTP phosphohydrolase activity;dUTP phosphohydrolase activity;nucleoside-diphosphatase activity;pyrophosphatase activity	0.51	Metabolism
TGGT1_272600	-2.17626	3.51555	-6.568	8.31415e-06	0.00281196	3.90404	TGGT1_272600	adaptin c-terminal domain-containing protein	protein coding gene	TGGT1_272600	N/A	intracellular protein transport;vesicle-mediated transport	clathrin adaptor complex;membrane coat	N/A	-4.55	Protein Folding and Transport
TGGT1_242760	-2.11361	6.34448	-9.53729	8.21908e-08	7.78347e-05	8.23973	TGGT1_242760	hypothetical protein	protein coding gene	TGGT1_242760	N/A	N/A	N/A	N/A	-0.84	Unknown
TGGT1_258030	-2.05449	5.38742	-9.93918	4.76086e-08	5.63566e-05	8.73484	TGGT1_258030	DNA polymerase	protein coding gene	TGGT1_258030	N/A	DNA replication	nucleus	4 iron, 4 sulfur cluster binding;DNA binding;DNA-directed DNA polymerase activity;metal ion binding;nucleic acid binding;nucleotide binding	-4.45	DNA replication
TGGT1_269060	-2.02767	5.08375	-8.43115	4.04513e-07	0.000212819	6.77026	TGGT1_269060	hypothetical protein	protein coding gene	TGGT1_269060	N/A	inositol phosphate biosynthetic process	N/A	kinase activity	-0.16	Signaling
TGGT1_264660	-2.02375	4.93293	-6.63985	7.33635e-06	0.00267212	4.02423	TGGT1_264660	SAG-related sequence SRS44	protein coding gene	TGGT1_264660	N/A	N/A	membrane	hydrolase activity	0.85	Invasion
TGGT1_299980	-1.96567	7.28593	-6.28033	1.38184e-05	0.00363502	3.41492	TGGT1_299980	hypothetical protein	protein coding gene	TGGT1_299980	N/A	N/A	N/A	N/A	-0.15	Unknown
TGGT1_320100	-1.79199	3.76674	-6.09162	1.94037e-05	0.00389457	3.08725	TGGT1_320100	RNA recognition motif-containing protein	protein coding gene	TGGT1_320100	N/A	N/A	N/A	RNA binding;nucleic acid binding	-0.82	Gene Expression
TGGT1_284180	-1.71987	3.53257	-6.21539	1.55222e-05	0.00367488	3.30277	TGGT1_284180	hypothetical protein	protein coding gene	TGGT1_284180	N/A	N/A	N/A	N/A	-2.68	Unknown
TGGT1_313020	-1.51984	5.58098	-6.0655	2.0345e-05	0.00389457	3.04148	TGGT1_313020	STAS domain-containing protein	protein coding gene	TGGT1_313020	N/A	sulfate transport;transmembrane transport;transport	integral component of membrane;membrane	secondary active sulfate transmembrane transporter activity;sulfate transmembrane transporter activity;transporter activity	-3.54	Metabolism
TGGT1_243250	-1.2927	7.98968	-8.31247	4.83996e-07	0.000229172	6.60279	TGGT1_243250	myosin H	protein coding gene	TGGT1_243250	N/A	N/A	myosin complex	ATP binding;actin filament binding;motor activity;protein binding	-3.94	Invasion
TGGT1_277930	-1.12731	8.29083	-7.08477	3.43406e-06	0.00135502	4.75099	TGGT1_277930	hypothetical protein	protein coding gene	TGGT1_277930	N/A	N/A	N/A	protein binding	1.06	Protein Folding and Transport
TGGT1_309980	-1.01458	10.6401	-6.21895	1.54233e-05	0.00367488	3.30893	TGGT1_309980	dynein heavy chain family protein	protein coding gene	TGGT1_309980	N/A	microtubule-based movement	dynein complex	ATP binding;ATPase activity;microtubule motor activity	0.05	Protein Folding and Transport
TGGT1_280500	1.14774	7.00988	6.1656	1.69762e-05	0.00382773	3.21634	TGGT1_280500	inorganic anion transporter, sulfate permease (SulP) family protein	protein coding gene	TGGT1_280500	N/A	sulfate transport;transmembrane transport;transport	integral component of membrane	sulfate transmembrane transporter activity;transporter activity	0.05	Metabolism
TGGT1_210478	1.21533	6.78913	6.48332	9.64402e-06	0.0030443	3.76136	TGGT1_210478	hypothetical protein	protein coding gene	TGGT1_210478	N/A	N/A	N/A	N/A	-2.51	Unknown
TGGT1_297150	1.3188	5.93762	6.10476	1.89476e-05	0.00389457	3.11024	TGGT1_297150	MORN repeat-containing protein	protein coding gene	TGGT1_297150	N/A	N/A	N/A	histone-lysine N-methyltransferase activity	-0.22	Gene Expression
TGGT1_312860	1.5	9.00182	8.67442	2.81524e-07	0.000180412	7.10745	TGGT1_312860	hypothetical protein	protein coding gene	TGGT1_312860	N/A	N/A	integral component of membrane	N/A	0.09	Signaling
TGGT1_312875	1.56502	8.90823	7.27746	2.49245e-06	0.00107289	5.05641	TGGT1_312875	hypothetical protein	protein coding gene	TGGT1_312875	N/A	N/A	N/A	N/A	0.09	Unknown
TGGT1_297520	1.87045	5.1666	8.62067	3.04815e-07	0.000180412	7.03365	TGGT1_297520	proteophosphoglycan PPG1	protein coding gene	TGGT1_297520	N/A	N/A	cytoplasm	microtubule binding	-1.62	Protein Folding and Transport
TGGT1_202280	1.87779	3.72737	6.05964	2.05627e-05	0.00389457	3.03119	TGGT1_202280	WD domain, G-beta repeat-containing protein	protein coding gene	TGGT1_202280	N/A	N/A	N/A	protein binding	-0.75	Protein Folding and Transport
TGGT1_297505	3.28592	2.99738	9.07208	1.57988e-07	0.000124679	7.64136	TGGT1_297505	hypothetical protein	protein coding gene	TGGT1_297505	N/A	N/A	N/A	N/A	-0.12	Unknown
TGGT1_297510	3.34784	5.83497	16.9287	2.78145e-11	4.39005e-08	14.8826	TGGT1_297510	hypothetical protein	protein coding gene	TGGT1_297510	N/A	N/A	integral component of membrane	N/A	-0.13	Unknown
TGGT1_280490	4.11356	8.75918	22.531	4.21247e-13	1.9946e-09	17.6735	TGGT1_280490	U-box domain-containing protein	protein coding gene	TGGT1_280490	N/A	protein ubiquitination;ubiquitin-dependent protein catabolic process	ubiquitin ligase complex	ubiquitin-protein transferase activity;ubiquitin-ubiquitin ligase activity	-2.72	Metabolism
