# Supplementary material for: TgTKL4 Is a Novel Kinase That Plays an Important Role in Toxoplasma Morphology and Fitness
Source: mSphere. 2023 Feb 14;8(2):e00649-22. doi: 10.1128/msphere.00649-22 (PMC10117109; doi:10.1128/msphere.00649-22)
Supplement: DATA SET S2 [file msphere.00649-22-s0005.xlsx]

## Sheet: ALL
Gene ID	Protein Name	Classification				Categories	No of Genes
TGGT1_286420A	putative elongation factor 1-alpha (EF-1-ALPHA)	Gene Expression				Signaling	2
TGGT1_308090	rhoptry protein ROP5	Invasion				Gene Expression	7
TGGT1_294800B	putative elongation factor 1-alpha (EF-1-ALPHA)	Gene Expression				Invasion	6
TGGT1_311720	chaperonin protein BiP	Protein Folding and Trafficking				Protein Folding and Trafficking	11
TGGT1_229480	putative calcium binding protein precursor	Signaling				Cytoskeleton	18
TGGT1_211680	protein disulfide isomerase	Protein Folding and Trafficking				Metabolism	8
TGGT1_235470	myosin A	Cytoskeleton					Total=52
TGGT1_244560	putative heat shock protein 90	Protein Folding and Trafficking
TGGT1_251780	heat shock protein	Protein Folding and Trafficking
TGGT1_260260	ribosomal protein RPP1	Gene Expression				W - TgTKL4 WT
TGGT1_268850	enolase 2	Metabolism				K - TgTKL4-KO
TGGT1_266960	beta-tubulin	Cytoskeleton				C- TgTKL4 COM
TGGT1_233460	SAG-related sequence SRS29B	Invasion
TGGT1_273090	cell division protein CDC48CY	Signaling
TGGT1_219540	cytosolic tRNA-Ala synthetase	Gene Expression
TGGT1_221620	putative beta-tubulin	Cytoskeleton
TGGT1_239100	ribosomal protein RPS7	Gene Expression
TGGT1_249270	putative protein disulfide isomerase-related protein	Gene Expression
TGGT1_247550	heat shock protein HSP60	Protein Folding and Trafficking
TGGT1_216860	DEAD (Asp-Glu-Ala-Asp) box polypeptide DDX39	Metabolism
TGGT1_292920	putative heat shock protein 75	Protein Folding and Trafficking
TGGT1_263300	eukaryotic porin protein	Cytoskeleton
TGGT1_315320	SAG-related sequence SRS52A	Invasion
TGGT1_214080	toxofilin	Invasion
TGGT1_319560	microneme protein MIC3	Cytoskeleton
TGGT1_290950	putative clathrin heavy chain	Invasion
TGGT1_272910	T-complex protein 1 delta subunit	Protein Folding and Trafficking
TGGT1_206470	pyruvate dehydrogenase complex subunit PDH-E3II	Protein Folding and Trafficking
TGGT1_209950	putative thioredoxin	Metabolism
TGGT1_219270	multi-pass transmembrane protein	Cytoskeleton
TGGT1_249900	putative adenine nucleotide translocator	Metabolism
TGGT1_324600	heat shock protein	Protein Folding and Trafficking
TGGT1_316400B	alpha tubulin TUBA1	Cytoskeleton
TGGT1_316310	superoxide dismutase	Metabolism
TGGT1_318430	malate dehydrogenase MDH	Metabolism
TGGT1_293870	putative thioredoxin	Metabolism
TGGT1_287500	putative T complex chaperonin	Metabolism
TGGT1_256970	putative vacuolar ATP synthase subunit A	Protein Folding and Trafficking
TGGT1_363030	rhoptry protein ROP8	Invasion
TGGT1_206690	glideosome-associated protein with multiple-membrane spans GAPM2B	Cytoskeleton
TGGT1_240600	putative chaperonin cpn60	Protein Folding and Trafficking
TGGT1_260820	IMC sub-compartment protein ISP1	Cytoskeleton
TGGT1_250340	centrin 2	Cytoskeleton
TGGT1_220400	actin depolymerizing factor ADF	Cytoskeleton
TGGT1_219320	acid phosphatase GAP50	Cytoskeleton
TGGT1_246170	ARID/BRIGHT DNA binding domain-containing protein	Gene Expression
TGGT1_297470	putative myosin light chain 2	Cytoskeleton
TGGT1_316540	IMC sub-compartment protein ISP3	Cytoskeleton
TGGT1_257680	myosin light chain MLC1	Cytoskeleton
TGGT1_228170	inner membrane complex protein IMC2A	Cytoskeleton
TGGT1_258060	putative myosin heavy chain	Cytoskeleton
TGGT1_307760	Tubulin-tyrosine ligase family protein	Cytoskeleton
