# Supplementary material for: TgTKL4 Is a Novel Kinase That Plays an Important Role in Toxoplasma Morphology and Fitness
Source: mSphere. 2023 Feb 14;8(2):e00649-22. doi: 10.1128/msphere.00649-22 (PMC10117109; doi:10.1128/msphere.00649-22)
Supplement: DATA SET S3 [file msphere.00649-22-s0006.xlsx]

## Sheet: Phosphoproteins
Protein Accession	Protein Description	FDR(%)	Protein Score	Abundance Ratio: (C) / (K)	Abundance Ratio: (W) / (K)	Abundance Ratio: (C) / (W)	Abundance Ratio Adj. P-Value: (C) / (K)	Abundance Ratio Adj. P-Value: (W) / (K)	Abundance Ratio Adj. P-Value: (C) / (W)	Abundance Ratio Variability [%]: (C) / (K)	Abundance Ratio Variability [%]: (W) / (K)	Abundance Ratio Variability [%]: (C) / (W)	Abundances (Grouped): C	Abundances (Grouped): K	Abundances (Grouped): W	Abundances (Grouped) CV [%]: C	Abundances (Grouped) CV [%]: K	Abundances (Grouped) CV [%]: W	Coverage [%]	# Peptides	# PSMs	# Unique Peptides	# AAs	MW [kDa]	calc. pI	Score Mascot: Mascot	Score Sequest HT: Sequest HT	# Peptides (by Search Engine): Mascot	# Peptides (by Search Engine): Sequest HT	Biological Process	Cellular Component	Molecular Function	Pfam IDs
TGGT1_286420A-t26_1-p1	transcript=TGGT1_286420A-t26_1 | gene=TGGT1_286420A | organism=Toxoplasma_gondii_GT1 | gene_product=putative elongation factor 1-alpha (EF-1-ALPHA) | transcript_product=putative elongation factor 1-alpha (EF-1-ALPHA) | location=TGGT1_chrV:1692242-1694172(-) | protein_length=448 | sequence_SO=chromosome | SO=protein_coding_gene | is_pseudo=false	0	254.594	2.041	1.582	1.137	0.510735	0.291466	0.983387	0.24	20.26	19.99	4.01332e+09	2.61969e+09	4.71057e+09	22.43	38.78	23.02	40	10	1378	2	448	49.5	8.78	22985	3254.29	10	10	protein metabolism;other metabolic processes		nucleic acid binding activity;other molecular function	Pf00009, Pf03143, Pf03144
TGGT1_308090-t26_1-p1	transcript=TGGT1_308090-t26_1 | gene=TGGT1_308090 | organism=Toxoplasma_gondii_GT1 | gene_product=rhoptry protein ROP5 | transcript_product=rhoptry protein ROP5 | location=AAQM03000031:206-1855(-) | protein_length=549 | sequence_SO=contig | SO=protein_coding_gene | is_pseudo=false	0	246.221	1.729	1.56	1.108	0.410775	0.272173	0.94387	14.45	5.01	9.13	2.70923e+09	1.58968e+09	2.41567e+09	11.99	19.35	3.73	52	17	913	7	549	60.7	9.25	10404	2084.57	16	17			kinase activity;other molecular function	Pf14531
TGGT1_294800B-t26_1-p1	transcript=TGGT1_294800B-t26_1 | gene=TGGT1_294800B | organism=Toxoplasma_gondii_GT1 | gene_product=putative elongation factor 1-alpha (EF-1-ALPHA) | transcript_product=putative elongation factor 1-alpha (EF-1-ALPHA) | location=TGGT1_chrIa:1133102-1134034(-) | protein_length=310 | sequence_SO=chromosome | SO=protein_coding_gene | is_pseudo=false	0	198.862	2.88	2.078	1.296	0.476116	0.386836	0.927709	47.89	61.53	10.32	2.56057e+08	8.89223e+07	2.42173e+08	20.61	64.71	14.92	47	9	1180	1	310	33.7	9.04	19608	2728.6	9	9	protein metabolism;other metabolic processes		nucleic acid binding activity;other molecular function	Pf00009, Pf03143, Pf03144
TGGT1_311720-t26_1-p1	transcript=TGGT1_311720-t26_1 | gene=TGGT1_311720 | organism=Toxoplasma_gondii_GT1 | gene_product=chaperonin protein BiP | transcript_product=chaperonin protein BiP | location=TGGT1_chrXI:2188121-2191497(-) | protein_length=668 | sequence_SO=chromosome | SO=protein_coding_gene | is_pseudo=false	0	183.154	1.814	1.689	1.074	0.323871	0.219027	0.962047	27.95	14.22	7.78	2.34469e+09	1.29252e+09	2.18345e+09	15.59	38.23	27.46	41	24	897	24	668	73.2	5.38	13554	1898.87	24	24		ER/Golgi	other molecular function	Pf00012
TGGT1_229480-t26_1-p1	transcript=TGGT1_229480-t26_1 | gene=TGGT1_229480 | organism=Toxoplasma_gondii_GT1 | gene_product=putative calcium binding protein precursor | transcript_product=putative calcium binding protein precursor | location=TGGT1_chrVIII:289042-291582(-) | protein_length=335 | sequence_SO=chromosome | SO=protein_coding_gene | is_pseudo=false	0	170.883	1.82	1.925	0.945	0.420256	0.261649	0.927709	52.96	37.44	9.02	8.19545e+08	4.85338e+08	1.08219e+09	23.23	29.33	15.75	47	13	490	13	335	38.3	4.69	8491	1166.05	13	13		other membranes	other molecular function	Pf13405, Pf13499
TGGT1_211680-t26_1-p1	transcript=TGGT1_211680-t26_1 | gene=TGGT1_211680 | organism=Toxoplasma_gondii_GT1 | gene_product=protein disulfide isomerase | transcript_product=protein disulfide isomerase | location=TGGT1_chrIV:1556190-1558014(+) | protein_length=471 | sequence_SO=chromosome | SO=protein_coding_gene | is_pseudo=false	0	167.145	1.73	1.911	0.946	0.375979	0.267167	0.982018	44.03	9.8	6.61	2.74787e+09	1.58871e+09	3.0354e+09	11.71	43.89	19.05	41	16	771	16	471	52.8	5.22	15187	1745.47	16	16		ER/Golgi	other molecular function	Pf00085, Pf13848
TGGT1_235470-t26_1-p1	transcript=TGGT1_235470-t26_1 | gene=TGGT1_235470 | organism=Toxoplasma_gondii_GT1 | gene_product=myosin A | transcript_product=myosin A | location=TGGT1_chrX:4773284-4778894(+) | protein_length=831 | sequence_SO=chromosome | SO=protein_coding_gene | is_pseudo=false	0	159.671	2.34	1.948	1.202	0.349427	0.219027	0.927709	21.51	1.99	19.25	7.17104e+08	3.06402e+08	5.96838e+08	16.71	47.55	36.8	26	17	557	17	831	93.3	8.16	9183	914.26	17	17		plasma membrane;other membranes;cytoskeleton	cytoskeletal activity;other molecular function	Pf00063
TGGT1_244560-t26_1-p1	transcript=TGGT1_244560-t26_1 | gene=TGGT1_244560 | organism=Toxoplasma_gondii_GT1 | gene_product=putative heat shock protein 90 | transcript_product=putative heat shock protein 90 | location=TGGT1_chrVI:3273039-3276701(+) | protein_length=853 | sequence_SO=chromosome | SO=protein_coding_gene | is_pseudo=false	0	150.906	1.64	1.683	0.974	0.449213	0.310958	0.983387	54.32	25.07	15.66	1.9809e+09	1.20789e+09	2.03314e+09	10.76	51.03	23.17	31	27	659	27	853	97.5	5.03	10971	1248.98	27	27	other biological processes		other molecular function	Pf00183, Pf02518
TGGT1_251780-t26_1-p1	transcript=TGGT1_251780-t26_1 | gene=TGGT1_251780 | organism=Toxoplasma_gondii_GT1 | gene_product=heat shock protein | transcript_product=heat shock protein | location=TGGT1_chrXII:5504595-5509577(-) | protein_length=728 | sequence_SO=chromosome | SO=protein_coding_gene | is_pseudo=false	0	149.334	1.492	1.569	0.951	0.420398	0.267167	0.982018	40.34	21.64	11.48	5.38774e+08	2.70305e+08	4.85933e+08	27.86	45.37	28.42	31	17	387	17	728	78.2	7.17	7392	931.31	17	17	other biological processes		other molecular function	Pf00012
TGGT1_260260-t26_1-p1	transcript=TGGT1_260260-t26_1 | gene=TGGT1_260260 | organism=Toxoplasma_gondii_GT1 | gene_product=ribosomal protein RPP1 | transcript_product=ribosomal protein RPP1 | location=TGGT1_chrVIIb:2389422-2391225(-) | protein_length=179 | sequence_SO=chromosome | SO=protein_coding_gene | is_pseudo=false	0	138.547	2.24	1.918	0.993	0.374308	0.241784	0.965233	48.13	26.17	25.57	4.7551e+08	2.36252e+08	4.53108e+08	40.51	47.71	29.28	47	6	354	6	179	18.8	4.91	5352	1227.91	6	6	protein metabolism;other metabolic processes	translational apparatus	other molecular function	Pf00428
TGGT1_268850-t26_1-p1	transcript=TGGT1_268850-t26_1 | gene=TGGT1_268850 | organism=Toxoplasma_gondii_GT1 | gene_product=enolase 2 | transcript_product=enolase 2 | location=TGGT1_chrVIII:6248823-6250901(-) | protein_length=475 | sequence_SO=chromosome | SO=protein_coding_gene | is_pseudo=false	0	117.115	1.758	1.768	0.994	0.430736	0.261684	0.94387	22.36	13.71	7.51	7.62073e+08	4.45055e+08	7.86656e+08	4.67	33.08	10.25	39	13	495	13	475	52.1	6.84	8848	1053.36	13	13	other metabolic processes	cytosol	other molecular function	Pf00113, Pf03952
TGGT1_266960-t26_1-p1	transcript=TGGT1_266960-t26_1 | gene=TGGT1_266960 | organism=Toxoplasma_gondii_GT1 | gene_product=beta-tubulin | transcript_product=beta-tubulin | location=TGGT1_chrIX:705551-707606(-) | protein_length=449 | sequence_SO=chromosome | SO=protein_coding_gene | is_pseudo=false	0	115.07	1.658	1.382	1.179	0.473051	0.36819	0.927709	14.17	17.07	2.64	8.56519e+08	4.71447e+08	7.26475e+08	21.42	51.72	32.4	42	14	342	4	449	50	4.81	6328	657.51	14	13	cell organization and biogenesis;other biological processes	cytoskeleton	cytoskeletal activity;other molecular function	Pf00091, Pf03953
TGGT1_233460-t26_1-p1	transcript=TGGT1_233460-t26_1 | gene=TGGT1_233460 | organism=Toxoplasma_gondii_GT1 | gene_product=SAG-related sequence SRS29B | transcript_product=SAG-related sequence SRS29B | location=TGGT1_chrVIII:2660455-2661465(+) | protein_length=336 | sequence_SO=chromosome | SO=protein_coding_gene | is_pseudo=false	0	113.186	2.205	1.852	1.19	0.351282	0.213811	0.982018	17.72	4.29	28.38	4.76044e+09	2.44003e+09	4.51969e+09	7.21	30.8	34.91	44	10	675	10	336	34.8	8.02	13740	1419.98	10	10		non-structural extracellular;other membranes		Pf04092
TGGT1_273090-t26_1-p1	transcript=TGGT1_273090-t26_1 | gene=TGGT1_273090 | organism=Toxoplasma_gondii_GT1 | gene_product=cell division protein CDC48CY | transcript_product=cell division protein CDC48CY | location=TGGT1_chrVIII:3661986-3671254(-) | protein_length=811 | sequence_SO=chromosome | SO=protein_coding_gene | is_pseudo=false	0	112.225	1.729	1.81	1.034	0.368418	0.243101	0.977797	40.85	26.47	23.14	2.51639e+08	1.54144e+08	2.43391e+08	14.95	17.56	13.65	26	17	296	17	811	89.3	5.11	4486	427.18	17	17	other biological processes		other molecular function	Pf00004, Pf02359, Pf02933, Pf17862
TGGT1_219540-t26_1-p1	transcript=TGGT1_219540-t26_1 | gene=TGGT1_219540 | organism=Toxoplasma_gondii_GT1 | gene_product=cytosolic tRNA-Ala synthetase | transcript_product=cytosolic tRNA-Ala synthetase | location=TGGT1_chrXII:800723-814444(-) | protein_length=1280 | sequence_SO=chromosome | SO=protein_coding_gene | is_pseudo=false	0	109.81	2.032	1.581	1.254	0.461134	0.378074	0.927709	5.59	3.7	9.43	4.17126e+08	2.63119e+08	4.15944e+08	28.22	50.01	28.07	19	18	322	18	1280	139.3	6.83	5014	530.65	18	18	protein metabolism;RNA metabolism OR transcription;other metabolic processes	mitochondrion	nucleic acid binding activity;other molecular function	Pf01411, Pf02272, Pf07973
TGGT1_221620-t26_1-p1	transcript=TGGT1_221620-t26_1 | gene=TGGT1_221620 | organism=Toxoplasma_gondii_GT1 | gene_product=putative beta-tubulin | transcript_product=putative beta-tubulin | location=TGGT1_chrII:472166-474503(-) | protein_length=449 | sequence_SO=chromosome | SO=protein_coding_gene | is_pseudo=false	0	109.378	1.467	1.342	1.093	0.590656	0.656956	0.927709	27.12	12.15	8.44	1.59253e+08	9.68612e+07	1.4068e+08	36.92	63.26	36.63	39	13	326	3	449	50	4.81	5737	639.63	13	12	cell organization and biogenesis;other biological processes	cytoskeleton	cytoskeletal activity;other molecular function	Pf00091, Pf03953
TGGT1_239100-t26_1-p1	transcript=TGGT1_239100-t26_1 | gene=TGGT1_239100 | organism=Toxoplasma_gondii_GT1 | gene_product=ribosomal protein RPS7 | transcript_product=ribosomal protein RPS7 | location=TGGT1_chrVI:457170-458270(+) | protein_length=196 | sequence_SO=chromosome | SO=protein_coding_gene | is_pseudo=false	0	98.341	1.857	1.555	1.195	0.39774	0.241784	0.962047	13.58	13.36	0.21	9.18703e+08	5.20837e+08	8.82654e+08	9.67	27.23	15.1	44	8	357	8	196	22.6	9.86	5187	977.01	8	8	protein metabolism;other metabolic processes	translational apparatus	other molecular function	Pf01251
TGGT1_249270-t26_1-p1	transcript=TGGT1_249270-t26_1 | gene=TGGT1_249270 | organism=Toxoplasma_gondii_GT1 | gene_product=putative protein disulfide isomerase-related protein (provisional) | transcript_product=putative protein disulfide isomerase-related protein (provisional) | location=TGGT1_chrXII:4348987-4354246(+) | protein_length=547 | sequence_SO=chromosome | SO=protein_coding_gene | is_pseudo=false	0	89.904	2.408	1.993	1.209	0.471019	0.313922	0.977797	1.82	0.53	1.28	2.37002e+08	1.15229e+08	2.30419e+08	14.5	49.1	15.67	23	10	260	10	547	59.8	7.84	3344	432	10	10		other cell component	other molecular function	Pf00085
TGGT1_247550-t26_1-p1	transcript=TGGT1_247550-t26_1 | gene=TGGT1_247550 | organism=Toxoplasma_gondii_GT1 | gene_product=heat shock protein HSP60 | transcript_product=heat shock protein HSP60 | location=TGGT1_chrXII:3342084-3346052(-) | protein_length=575 | sequence_SO=chromosome | SO=protein_coding_gene | is_pseudo=false	0	81.832	2.807	2.458	1.13	0.461029	0.378074	0.927709	7.39	1.66	9.13	3.80295e+08	1.79556e+08	4.09073e+08	32.56	70.08	29.35	29	10	251	10	575	60.9	5.97	5517	606.41	10	9	other biological processes		other molecular function	Pf00118
TGGT1_216860-t26_1-p1	transcript=TGGT1_216860-t26_1 | gene=TGGT1_216860 | organism=Toxoplasma_gondii_GT1 | gene_product=DEAD (Asp-Glu-Ala-Asp) box polypeptide DDX39 | transcript_product=DEAD (Asp-Glu-Ala-Asp) box polypeptide DDX39 | location=TGGT1_chrXI:5764687-5768776(+) | protein_length=434 | sequence_SO=chromosome | SO=protein_coding_gene | is_pseudo=false	0	75.975	1.844	1.505	1.086	0.39774	0.256713	0.957294	6.04	18.94	25.75	4.31873e+08	2.4615e+08	3.70484e+08	13.54	36.71	20.8	32	11	289	11	434	49.1	5.85	3177	659.48	11	11			nucleic acid binding activity;other molecular function	Pf00270, Pf00271
TGGT1_292920-t26_1-p1	transcript=TGGT1_292920-t26_1 | gene=TGGT1_292920 | organism=Toxoplasma_gondii_GT1 | gene_product=putative heat shock protein 75 | transcript_product=putative heat shock protein 75 | location=TGGT1_chrIa:3979-11415(+) | protein_length=861 | sequence_SO=chromosome | SO=protein_coding_gene | is_pseudo=false	0	71.445	2.14	1.785	1.145	0.310145	0.213811	0.927709	5.51	6.99	12.75	2.26785e+08	1.07647e+08	1.92182e+08	21.28	34.92	28.35	18	11	221	11	861	95.1	6.13	3212	542.13	11	11	other biological processes		other molecular function	Pf00183, Pf13589
TGGT1_263300-t26_1-p1	transcript=TGGT1_263300-t26_1 | gene=TGGT1_263300 | organism=Toxoplasma_gondii_GT1 | gene_product=eukaryotic porin protein | transcript_product=eukaryotic porin protein | location=TGGT1_chrVIIb:618828-622551(-) | protein_length=290 | sequence_SO=chromosome | SO=protein_coding_gene | is_pseudo=false	0	71.184	2.027	1.693	1.147	0.39774	0.261649	0.927709	28.58	6.53	29.68	4.47704e+08	1.86822e+08	3.16344e+08	26.59	57.18	37.2	26	7	160	7	290	31.3	8.94	3463	391.76	7	7	transport	other membranes;mitochondrion	transporter activity	Pf01459
TGGT1_315320-t26_1-p1	transcript=TGGT1_315320-t26_1 | gene=TGGT1_315320 | organism=Toxoplasma_gondii_GT1 | gene_product=SAG-related sequence SRS52A | transcript_product=SAG-related sequence SRS52A | location=TGGT1_chrXI:4594837-4596241(+) | protein_length=329 | sequence_SO=chromosome | SO=protein_coding_gene | is_pseudo=false	0	67.156	2.849	2.218	1.148	0.420256	0.266267	0.962047	19.3	17.58	39.17	2.11196e+08	1.03943e+08	2.30502e+08	31.27	53.21	22.71	40	8	168	8	329	34.2	5.52	2429	340.31	8	7		other membranes		Pf04092
TGGT1_214080-t26_1-p1	transcript=TGGT1_214080-t26_1 | gene=TGGT1_214080 | organism=Toxoplasma_gondii_GT1 | gene_product=toxofilin | transcript_product=toxofilin | location=TGGT1_chrX:5904318-5905055(+) | protein_length=245 | sequence_SO=chromosome | SO=protein_coding_gene | is_pseudo=false	0	65.379	1.938	1.453	1.096	0.351282	0.261711	0.927709	4.27	20.33	7.91	5.97151e+08	2.9949e+08	4.35077e+08	27.71	50.95	34.8	40	9	193	9	245	27.1	9.57	3543	461.39	9	9			other molecular function
TGGT1_319560-t26_1-p1	transcript=TGGT1_319560-t26_1 | gene=TGGT1_319560 | organism=Toxoplasma_gondii_GT1 | gene_product=microneme protein MIC3 | transcript_product=microneme protein MIC3 | location=TGGT1_chrIV:856315-857588(+) | protein_length=383 | sequence_SO=chromosome | SO=protein_coding_gene | is_pseudo=false	0	64.628	2.267	1.624	1.193	0.357838	0.241784	0.927709	15.17	22.03	31.33	7.76115e+08	3.42293e+08	6.50758e+08	9.08	46.42	33	32	8	267	8	383	40.5	6.64	4626	610.78	8	8
TGGT1_290950-t26_1-p1	transcript=TGGT1_290950-t26_1 | gene=TGGT1_290950 | organism=Toxoplasma_gondii_GT1 | gene_product=putative clathrin heavy chain | transcript_product=putative clathrin heavy chain | location=TGGT1_chrIX:3770246-3782423(-) | protein_length=1731 | sequence_SO=chromosome | SO=protein_coding_gene | is_pseudo=false	0	59.497	2.348	2.034	1.086	0.399034	0.224634	0.995423	14.65	9.29	24.86	1.17126e+08	6.42738e+07	1.38941e+08	17.32	37.38	24.79	10	13	145	13	1731	194.4	6.06	2234	232.92	12	13	transport	plasma membrane;other membranes;ER/Golgi	other molecular function	Pf00637, Pf13838
TGGT1_272910-t26_1-p1	transcript=TGGT1_272910-t26_1 | gene=TGGT1_272910 | organism=Toxoplasma_gondii_GT1 | gene_product=T-complex protein 1 delta subunit | transcript_product=T-complex protein 1 delta subunit | location=TGGT1_chrVIII:3700329-3707666(+) | protein_length=542 | sequence_SO=chromosome | SO=protein_coding_gene | is_pseudo=false	0	57.137	2.338	1.765	1.179	0.420398	0.257494	0.95467	24.58	18.27	45.89	1.48452e+08	6.39056e+07	1.26722e+08	15.48	36.65	18.79	28	10	141	10	542	58.6	7.23	2639	264.92	10	9	other biological processes	other cell component	other molecular function	Pf00118
TGGT1_206470-t26_1-p1	transcript=TGGT1_206470-t26_1 | gene=TGGT1_206470 | organism=Toxoplasma_gondii_GT1 | gene_product=pyruvate dehydrogenase complex subunit PDH-E3II | transcript_product=pyruvate dehydrogenase complex subunit PDH-E3II | location=TGGT1_chrVIIa:922416-929013(+) | protein_length=519 | sequence_SO=chromosome | SO=protein_coding_gene | is_pseudo=false	0	55.779	2.223	2.08	1.032	0.373454	0.284885	0.927709	34.74	5.21	2.11	1.63677e+08	6.33494e+07	1.31794e+08	24.4	53.88	21.74	26	9	92	9	519	55.1	7.03	1548	160.85	9	9	other biological processes		other molecular function	Pf02852, Pf07992
TGGT1_209950-t26_1-p1	transcript=TGGT1_209950-t26_1 | gene=TGGT1_209950 | organism=Toxoplasma_gondii_GT1 | gene_product=putative thioredoxin | transcript_product=putative thioredoxin | location=TGGT1_chrIb:1585569-1589285(-) | protein_length=424 | sequence_SO=chromosome | SO=protein_coding_gene | is_pseudo=false	0	55.432	2.509	1.86	1.171	0.372669	0.259452	0.927709	5.74	29.17	22.56	4.67679e+08	2.18934e+08	4.07166e+08	25.9	52.64	30.31	22	8	311	8	424	47.7	8.34	4262	584.85	8	8				Pf00085
TGGT1_219270-t26_1-p1	transcript=TGGT1_219270-t26_1 | gene=TGGT1_219270 | organism=Toxoplasma_gondii_GT1 | gene_product=multi-pass transmembrane protein | transcript_product=multi-pass transmembrane protein | location=TGGT1_chrXII:948336-949904(+) | protein_length=389 | sequence_SO=chromosome | SO=protein_coding_gene | is_pseudo=false	0	55.033	2.204	1.724	1.054	0.444587	0.263109	0.982018	9.6	31.49	42.14	2.35984e+08	1.423e+08	2.27548e+08	33.05	23.38	4.95	26	4	383	4	389	43	4.94	1083	405.12	4	3		other membranes		Pf11677
TGGT1_249900-t26_1-p1	transcript=TGGT1_249900-t26_1 | gene=TGGT1_249900 | organism=Toxoplasma_gondii_GT1 | gene_product=putative adenine nucleotide translocator | transcript_product=putative adenine nucleotide translocator | location=TGGT1_chrXII:4873424-4874380(+) | protein_length=318 | sequence_SO=chromosome | SO=protein_coding_gene | is_pseudo=false	0	53.156	2.564	2.033	1.171	0.420256	0.261649	0.977797	6.29	18.27	11.49	4.13882e+08	1.75451e+08	4.00663e+08	10.12	54.69	27.35	29	10	140	10	318	35.2	9.74	1671	225.14	10	9	transport	other membranes;mitochondrion	transporter activity	Pf00153
TGGT1_324600-t26_1-p1	transcript=TGGT1_324600-t26_1 | gene=TGGT1_324600 | organism=Toxoplasma_gondii_GT1 | gene_product=heat shock protein | transcript_product=heat shock protein | location=TGGT1_chrVIII:2284363-2285174(-) | protein_length=185 | sequence_SO=chromosome | SO=protein_coding_gene | is_pseudo=false	0	53.142	2.396	1.812	1.172	0.391215	0.247127	0.94387	4.76	19.01	24.38	6.78339e+08	3.41785e+08	6.19384e+08	21.52	46.42	26.04	46	9	289	9	185	20.3	5.44	4192	488.02	9	9				Pf00011
TGGT1_316400B-t26_1-p1	transcript=TGGT1_316400B-t26_1 | gene=TGGT1_316400B | organism=Toxoplasma_gondii_GT1 | gene_product=alpha tubulin TUBA1 | transcript_product=alpha tubulin TUBA1 | location=TGGT1_chrXI:5219470-5220918(+) | protein_length=432 | sequence_SO=chromosome | SO=protein_coding_gene | is_pseudo=false	0	52.456	1.766	1.463	1.077	0.420256	0.219027	0.974494	31.41	9.97	40.43	3.76556e+08	2.13265e+08	3.49774e+08	20.57	53.52	47.42	20	7	214	7	432	47.8	5.05	4309	439.7	7	7	cell organization and biogenesis;other biological processes	cytoskeleton	cytoskeletal activity;other molecular function	Pf00091, Pf03953
TGGT1_316310-t26_1-p1	transcript=TGGT1_316310-t26_1 | gene=TGGT1_316310 | organism=Toxoplasma_gondii_GT1 | gene_product=superoxide dismutase | transcript_product=superoxide dismutase | location=TGGT1_chrXI:5175968-5177674(-) | protein_length=201 | sequence_SO=chromosome | SO=protein_coding_gene | is_pseudo=false	0	46.654	2.218	1.945	1.118	0.397357	0.26219	0.94387	11.9	2.94	15.08	4.42984e+08	1.99719e+08	3.9621e+08	6.18	36.53	10.72	30	6	190	6	201	22.5	7.06	2693	625.93	6	6	other metabolic processes;stress response		other molecular function	Pf00081, Pf02777
TGGT1_318430-t26_1-p1	transcript=TGGT1_318430-t26_1 | gene=TGGT1_318430 | organism=Toxoplasma_gondii_GT1 | gene_product=malate dehydrogenase MDH | transcript_product=malate dehydrogenase MDH | location=TGGT1_chrIV:1282502-1286316(-) | protein_length=511 | sequence_SO=chromosome | SO=protein_coding_gene | is_pseudo=false	0	46	2.059	1.906	1.016	0.510735	0.32153	0.983387	29.18	9.44	40.48	1.55165e+08	1.09172e+08	2.13833e+08	28.04	57.8	37.02	22	8	173	8	511	54.7	8.68	2674	285.93	8	8	other metabolic processes		other molecular function	Pf00056, Pf02866
TGGT1_293870-t26_1-p1	transcript=TGGT1_293870-t26_1 | gene=TGGT1_293870 | organism=Toxoplasma_gondii_GT1 | gene_product=putative thioredoxin | transcript_product=putative thioredoxin | location=TGGT1_chrIa:604538-605891(+) | protein_length=106 | sequence_SO=chromosome | SO=protein_coding_gene | is_pseudo=false	0	44.489	2.114	1.773	0.904	0.727767	0.662627	0.977797	0.1	64.84	13.31	1.53468e+08	1.67771e+08	1.8501e+08	62.67	46.89	43.38	48	5	150	5	106	12	5.11	1694	317.52	5	5			other molecular function	Pf00085
TGGT1_287500-t26_1-p1	transcript=TGGT1_287500-t26_1 | gene=TGGT1_287500 | organism=Toxoplasma_gondii_GT1 | gene_product=putative T complex chaperonin | transcript_product=putative T complex chaperonin | location=TGGT1_chrV:438209-443517(-) | protein_length=556 | sequence_SO=chromosome | SO=protein_coding_gene | is_pseudo=false	0	43.104	1.993	1.647	1.04	0.357034	0.241784	0.94387	16.64	21.87	18.63	1.09446e+08	5.96108e+07	1.14205e+08	5.23	29.39	20.58	22	8	115	8	556	59.3	7.5	1127	232.37	8	8	other biological processes	cytosol	other molecular function	Pf00118
TGGT1_256970-t26_1-p1	transcript=TGGT1_256970-t26_1 | gene=TGGT1_256970 | organism=Toxoplasma_gondii_GT1 | gene_product=putative vacuolar ATP synthase subunit A | transcript_product=putative vacuolar ATP synthase subunit A | location=TGGT1_chrVIIb:4248002-4257516(-) | protein_length=616 | sequence_SO=chromosome | SO=protein_coding_gene | is_pseudo=false	0	42.771	2.42	2.804	0.926	0.366535	0.219027	0.927709	61.08	11.49	1.47	4.00851e+07	2.13727e+07	5.99272e+07	36.21	37.97	20.74	17	5	93	5	616	68.1	5.48	1441	150.14	5	5	other metabolic processes;transport	other membranes	transporter activity;other molecular function	Pf00006, Pf02874, Pf16886
TGGT1_363030-t26_1-p1	transcript=TGGT1_363030-t26_1 | gene=TGGT1_363030 | organism=Toxoplasma_gondii_GT1 | gene_product=rhoptry protein ROP8 | transcript_product=rhoptry protein ROP8 | location=AAQM03000199:1511-3196(+) | protein_length=561 | sequence_SO=contig | SO=protein_coding_gene | is_pseudo=false	0	42.655	2.096	1.992	1.052	0.470533	0.380232	0.962047	69.68	46.69	17.49	6.30069e+08	3.05191e+08	5.35736e+08	24.09	35.83	15.97	13	7	235	7	561	64	7.93	4249	353.57	6	7			kinase activity;other molecular function	Pf14531
TGGT1_206690-t26_1-p1	transcript=TGGT1_206690-t26_1 | gene=TGGT1_206690 | organism=Toxoplasma_gondii_GT1 | gene_product=glideosome-associated protein with multiple-membrane spans GAPM2B | transcript_product=glideosome-associated protein with multiple-membrane spans GAPM2B | location=TGGT1_chrVIIa:697425-699242(+) | protein_length=426 | sequence_SO=chromosome | SO=protein_coding_gene | is_pseudo=false	0	38.922	2.383	2.177	1.095	0.314054	0.241784	0.901681	19.66	15.27	3.98	1.93385e+08	7.24449e+07	1.73924e+08	14.6	36.76	16.34	13	4	102	4	426	46.8	5.15	782	208.89	3	4		other membranes		Pf11677
TGGT1_240600-t26_1-p1	transcript=TGGT1_240600-t26_1 | gene=TGGT1_240600 | organism=Toxoplasma_gondii_GT1 | gene_product=putative chaperonin cpn60 | transcript_product=putative chaperonin cpn60 | location=TGGT1_chrVI:1306402-1309981(+) | protein_length=667 | sequence_SO=chromosome | SO=protein_coding_gene | is_pseudo=false	0	33.883	3.053	2.693	1.091	0.314054	0.241784	0.927709	33.3	5.84	3.45	5.03744e+07	2.09873e+07	4.72847e+07	14.9	33.91	24.36	12	5	97	5	667	72.2	5.68	1407	160.47	5	5	other biological processes	other membranes	other molecular function	Pf00118
TGGT1_260820-t26_1-p1	transcript=TGGT1_260820-t26_1 | gene=TGGT1_260820 | organism=Toxoplasma_gondii_GT1 | gene_product=IMC sub-compartment protein ISP1 | transcript_product=IMC sub-compartment protein ISP1 | location=TGGT1_chrVIIb:2000787-2002966(-) | protein_length=176 | sequence_SO=chromosome | SO=protein_coding_gene | is_pseudo=false	0	33.265	2.053	1.675	1.106	0.346566	0.219027	0.962047	13.85	13.24	38.37	9.37667e+07	4.77504e+07	8.47478e+07	12.63	15.78	16.71	34	4	82	4	176	19.4	7.69	704	111.64	4	4				Pf18161
TGGT1_250340-t26_1-p1	transcript=TGGT1_250340-t26_1 | gene=TGGT1_250340 | organism=Toxoplasma_gondii_GT1 | gene_product=centrin 2 | transcript_product=centrin 2 | location=TGGT1_chrXII:4993747-4995535(-) | protein_length=170 | sequence_SO=chromosome | SO=protein_coding_gene | is_pseudo=false	0	29.133	1.987	1.729	1.149	0.332964	0.219027	0.927709	22.5	11.8	11.63	2.09499e+07	1.04015e+07	1.97827e+07	35.41	21.24	20.65	38	4	62	4	170	19.1	4.67	804	70.08	4	4			other molecular function	Pf13499
TGGT1_220400-t26_1-p1	transcript=TGGT1_220400-t26_1 | gene=TGGT1_220400 | organism=Toxoplasma_gondii_GT1 | gene_product=actin depolymerizing factor ADF | transcript_product=actin depolymerizing factor ADF | location=TGGT1_chrV:254875-256188(-) | protein_length=118 | sequence_SO=chromosome | SO=protein_coding_gene | is_pseudo=false	0	28.857	1.612	1.607	0.981	0.848024	0.547547	0.977797	56.69	3.38	43.4	5.08337e+08	4.1204e+08	5.18214e+08	55.23	35.74	14.9	57	5	252	5	118	12.9	7.75	1606	421.66	5	4	cell organization and biogenesis	cytoskeleton	cytoskeletal activity	Pf00241
TGGT1_219320-t26_1-p1	transcript=TGGT1_219320-t26_1 | gene=TGGT1_219320 | organism=Toxoplasma_gondii_GT1 | gene_product=acid phosphatase GAP50 | transcript_product=acid phosphatase GAP50 | location=TGGT1_chrXII:907511-910397(-) | protein_length=431 | sequence_SO=chromosome | SO=protein_coding_gene | is_pseudo=false	0	22.092	5.114	3.145	1.14	0.244689	0.427932	0.927709	44.34	105.77	5.24	1.21465e+08	3.38823e+07	7.58461e+07	56.14	57.11	42.28	4	2	54	2	431	46.6	6.95	1009	84.1	2	2		other membranes	other molecular function
TGGT1_246170-t26_1-p1	transcript=TGGT1_246170-t26_1 | gene=TGGT1_246170 | organism=Toxoplasma_gondii_GT1 | gene_product=ARID/BRIGHT DNA binding domain-containing protein | transcript_product=ARID/BRIGHT DNA binding domain-containing protein | location=TGGT1_chrXII:2631425-2644738(+) | protein_length=2721 | sequence_SO=chromosome | SO=protein_coding_gene | is_pseudo=false	0	20.143	14.662	13.891	1.366	0.349427	0.272173	0.95467	109.65	92.79	77.8	8.60023e+06	519362	1.17292e+07	53.94	137.75	54.34	2	3	25	3	2721	286.7	5.9	205	43.04	3	3			nucleic acid binding activity	Pf01388
TGGT1_297470-t26_1-p1	transcript=TGGT1_297470-t26_1 | gene=TGGT1_297470 | organism=Toxoplasma_gondii_GT1 | gene_product=putative myosin light chain 2 | transcript_product=putative myosin light chain 2 | location=TGGT1_chrII:1781267-1787079(+) | protein_length=367 | sequence_SO=chromosome | SO=protein_coding_gene | is_pseudo=false	0	17.501	1.471	1.752	1.028	0.452071	0.283365	0.995423	21.43	27.2	44.69	1.68876e+07	1.14789e+07	1.86912e+07	26.93	29.97	13.78	17	3	34	3	367	40.5	5.54	486	60.65	3	3			other molecular function
TGGT1_316540-t26_1-p1	transcript=TGGT1_316540-t26_1 | gene=TGGT1_316540 | organism=Toxoplasma_gondii_GT1 | gene_product=IMC sub-compartment protein ISP3 | transcript_product=IMC sub-compartment protein ISP3 | location=TGGT1_chrXI:5335579-5336073(-) | protein_length=164 | sequence_SO=chromosome | SO=protein_coding_gene | is_pseudo=false	0	15.17	2.201	2.316	0.883	0.627798	0.490922	0.927709	16.27	11.26	12.28	3.14193e+07	2.24406e+07	3.55709e+07	47.59	41.64	34.14	17	3	52	3	164	18.4	5.27	900	103.54	3	3				Pf18045
TGGT1_257680-t26_1-p1	transcript=TGGT1_257680-t26_1 | gene=TGGT1_257680 | organism=Toxoplasma_gondii_GT1 | gene_product=myosin light chain MLC1 | transcript_product=myosin light chain MLC1 | location=TGGT1_chrVIIb:3843366-3845688(+) | protein_length=213 | sequence_SO=chromosome | SO=protein_coding_gene | is_pseudo=false	0	12.754	2.431	2.173	1.119	0.309354	0.213811	0.984912	4.02	5.87	20.86	1.18427e+08	5.85946e+07	1.27302e+08	12.96	17.54	24.27	18	2	46	2	213	24.1	4.65	1065	93.86	2	2			other molecular function
TGGT1_228170-t26_1-p1	transcript=TGGT1_228170-t26_1 | gene=TGGT1_228170 | organism=Toxoplasma_gondii_GT1 | gene_product=inner membrane complex protein IMC2A | transcript_product=inner membrane complex protein IMC2A | location=TGGT1_chrX:431147-436956(-) | protein_length=1596 | sequence_SO=chromosome | SO=protein_coding_gene | is_pseudo=false	0	7.6	1.808	1.749	0.768	0.487553	0.362327	0.927709	19.22	48.6	16.48	1.67519e+07	9.42462e+06	2.18025e+07	12.68	46.57	31.32	4	3	18	3	1596	182.2	5.94	71	27.71	3	3		other membranes	other molecular function	Pf00149
TGGT1_258060-t26_1-p1	transcript=TGGT1_258060-t26_1 | gene=TGGT1_258060 | organism=Toxoplasma_gondii_GT1 | gene_product=putative myosin heavy chain | transcript_product=putative myosin heavy chain | location=TGGT1_chrVIIb:3580390-3584438(+) | protein_length=208 | sequence_SO=chromosome | SO=protein_coding_gene | is_pseudo=false	0	3.971	1.407	1.607	0.891	0.601219	0.482058	0.977797	65.98	31.63	34.91	3.05537e+07	1.15385e+07	1.36411e+07	53.27	50.01	80.47	5	1	26	1	208	23.3	8.7	515	36.44	1	1
TGGT1_307760-t26_1-p1	transcript=TGGT1_307760-t26_1 | gene=TGGT1_307760 | organism=Toxoplasma_gondii_GT1 | gene_product=Tubulin-tyrosine ligase family protein | transcript_product=Tubulin-tyrosine ligase family protein | location=TGGT1_chrXII:326782-332206(-) | protein_length=1242 | sequence_SO=chromosome | SO=protein_coding_gene | is_pseudo=false	0.4	2.39	1.52	1.398	1.149	0.472354	0.48195	0.755076	38.35	44.24	7.95	2.52439e+07	1.66058e+07	2.3218e+07	22.9	38.29	18.52	1	1	12	1	1242	138.2	8.59	59	22.63	1	1	protein metabolism;other metabolic processes	other cell component	other molecular function	Pf03133

## Sheet: Phosphopeptides
Confidence	Annotated Sequence	Modifications	Qvality PEP	Qvality q-value	# Protein Groups	# Proteins	# PSMs	Master Protein Accessions	Positions in Master Proteins	Modifications in Master Proteins	# Missed Cleavages	Theo. MH+ [Da]	Abundance Ratio: (C) / (K)	Abundance Ratio: (W) / (K)	Abundance Ratio: (C) / (W)	Abundance Ratio Adj. P-Value: (C) / (K)	Abundance Ratio Adj. P-Value: (W) / (K)	Abundance Ratio Adj. P-Value: (C) / (W)	Abundance Ratio Variability [%]: (C) / (K)	Abundance Ratio Variability [%]: (W) / (K)	Abundance Ratio Variability [%]: (C) / (W)	Abundances (Grouped): C	Abundances (Grouped): K	Abundances (Grouped): W	Abundances (Grouped) CV [%]: C	Abundances (Grouped) CV [%]: K	Abundances (Grouped) CV [%]: W	Quan Info	Found in Sample: [S1] F1: Sample, C, 1, 1	Found in Sample: [S2] F2: Sample, C, 2, 1	Found in Sample: [S7] F7: Sample, C, 1, 2	Found in Sample: [S8] F8: Sample, C, 2, 2	Found in Sample: [S13] F13: Sample, C, 1, 3	Found in Sample: [S14] F14: Sample, C, 2, 3	Found in Sample: [S3] F3: Sample, K, 1, 1	Found in Sample: [S4] F4: Sample, K, 2, 1	Found in Sample: [S9] F9: Sample, K, 1, 2	Found in Sample: [S10] F10: Sample, K, 2, 2	Found in Sample: [S15] F15: Sample, K, 1, 3	Found in Sample: [S16] F16: Sample, K, 2, 3	Found in Sample: [S5] F5: Sample, W, 1, 1	Found in Sample: [S6] F6: Sample, W, 2, 1	Found in Sample: [S11] F11: Sample, W, 1, 2	Found in Sample: [S12] F12: Sample, W, 2, 2	Found in Sample: [S17] F17: Sample, W, 1, 3	Found in Sample: [S18] F18: Sample, W, 2, 3	Confidence (by Search Engine): Mascot	Confidence (by Search Engine): Sequest HT	Percolator q-Value (by Search Engine): Mascot
High	[R].AAAAAAAGVCGEEASETESPR.[K]	1xCarbamidomethyl [C10]; 1xPhospho [S15(100)]	1.30565e-13	0.00015119	1	1	63	TGGT1_228360-t26_1-p1	TGGT1_228360-t26_1-p1 [9-29]	TGGT1_228360-t26_1-p1 1xPhospho [S23(100)]	0	2084.86	1.084	1.246	0.734	0.962031	0.676371	0.937594	43.66	50.87	66.07	1.15032e+08	1.16814e+08	1.45556e+08	33.85	23.66	18.16		High	High	High	High	High	High	High	High	High	High	High	High	High	High	High	High	High	High	High	High	2.392e-05
High	[K].MVMPVPFFNVINGGSHAGNK.[V]	2xDeamidated [N9; N]; 1xOxidation [M]	0.00164141	0.00015119	1	1	6	TGGT1_268850-t26_1-p1	TGGT1_268850-t26_1-p1 [181-200]		0	2134.01	2.791	2.566	0.468	0.575041	0.426245	0.934825	8.43	54.3	84.41	2.59688e+06	1.69563e+06	3.7273e+06	54.21	41.63	110.17		Not Found	Peak Found	Peak Found	Peak Found	Peak Found	Not Found	Not Found	Peak Found	High	High	Peak Found	High	Not Found	Not Found	Not Found	Peak Found	Peak Found	Not Found	High	High	2.392e-05
High	[K].MVMPVPFFNVINGGSHAGNK.[V]	1xDeamidated [N]; 1xOxidation [M]	3.04527e-09	0.00015119	1	1	49	TGGT1_268850-t26_1-p1	TGGT1_268850-t26_1-p1 [181-200]		0	2133.03	1.796	1.865	1.09	0.452203	0.282672	0.976925	19.56	15.97	21.16	2.3809e+07	1.23794e+07	2.30912e+07	22.12	43.5	58.2		High	High	High	High	High	High	High	High	High	High	High	High	High	High	High	High	High	High	High	High	2.392e-05
High	[K].MVMPVPFFNVINGGSHAGNK.[V]	1xDeamidated [N]	8.01277e-11	0.00015119	1	1	72	TGGT1_268850-t26_1-p1	TGGT1_268850-t26_1-p1 [181-200]		0	2117.03	1.332	0.723	0.843	0.965762	0.75555	0.963948	50.16	80.45	41.95	6.23962e+07	4.68368e+07	3.2617e+07	57.44	3.02	68.75		High	High	High	High	High	High	High	High	High	High	High	High	High	High	High	High	High	High	High	High	2.392e-05
High	[R].MVGSQDILCSENK.[F]	1xCarbamidomethyl [C9]; 1xOxidation [M1]	4.45265e-06	0.00015119	1	1	14	ENSEMBL:ENSBTAP00000034412	ENSEMBL:ENSBTAP00000034412 [121-133]		0	1496.67	1.041	0.93	1.119	0.749811	0.859095	0.991544	31.89	67.74	21.27	1.86985e+07	8.83844e+06	2.48863e+07	94.3	125.02	75.05		High	High	High	High	Peak Found	Peak Found	High	High	Peak Found	Peak Found	Peak Found	Peak Found	Peak Found	Peak Found	High	Peak Found	Peak Found	Peak Found	High	High	2.392e-05
High	[R].MVGSQDILCSENK.[F]	1xCarbamidomethyl [C9]	2.09422e-07	0.00015119	1	1	34	ENSEMBL:ENSBTAP00000034412	ENSEMBL:ENSBTAP00000034412 [121-133]		0	1480.68	1.207	1.17	1.2	0.70167	0.963899	0.896215	31.39	6.21	11.28	8.30668e+07	8.01332e+07	6.92216e+07	34.12	30.82	46.15		High	High	High	High	High	High	High	High	Peak Found	High	High	High	High	High	High	High	High	High	High	High	2.392e-05
High	[-].MVDPELMDNAESGAVDVEDLSAPSLDPPPSPSSPPSPR.[E]	1xAcetyl [N-Term]; 1xDeamidated [N9]; 2xPhospho [S30(99.6); S36(100)]	0.000681498	0.00015119	1	1	9	TGGT1_224660-t26_1-p1	TGGT1_224660-t26_1-p1 [1-38]	TGGT1_224660-t26_1-p1 1xAcetyl [N-Term]; 2xPhospho [S30(99.6); S36(100)]	0	4105.72	2.28	0.37	7.317	0.372536	0.392632	0.737587	14.24	59.16	9.61	1.04163e+07	4.56797e+06	1.51628e+06	10.63	23.78	59.75		Not Found	Not Found	High	High	High	High	Not Found	Not Found	Peak Found	Peak Found	Peak Found	High	Not Found	Not Found	High	High	Not Found	High	High	n/a	2.392e-05
High	[K].MTGPAVTEVEGSAEDK.[V]	1xOxidation [M1]	5.88e-10	0.00015119	1	1	18	TGGT1_211680-t26_1-p1	TGGT1_211680-t26_1-p1 [132-147]		0	1636.74	1.651	1.395	1.2	0.433681	0.478798	0.737587	24.76	39.34	2.02	8.70065e+07	3.46328e+07	7.25139e+07	55.79	73.94	51.91		High	High	High	High	Peak Found	Peak Found	Peak Found	High	Peak Found	Peak Found	Peak Found	Peak Found	High	High	High	High	Peak Found	Peak Found	High	High	2.392e-05
High	[K].MTGPAVTEVEGSAEDK.[V]		7.16725e-09	0.00015119	1	1	36	TGGT1_211680-t26_1-p1	TGGT1_211680-t26_1-p1 [132-147]		0	1620.74	2.12	2.044	1.097	0.398981	0.260201	0.949562	18.26	17.6	10.73	2.65941e+08	1.25451e+08	2.3446e+08	9.25	28.75	22.99		High	High	High	High	High	High	High	High	High	High	High	High	High	High	High	High	High	High	High	High	2.392e-05
High	[K].MSVTFVGNSTAIQEMFK.[R]	1xOxidation [M1]	9.20907e-09	0.00015119	2	3	10	TGGT1_221620-t26_1-p1; TGGT1_266960-t26_1-p1	TGGT1_221620-t26_1-p1 [363-379]; TGGT1_266960-t26_1-p1 [363-379]		0	1905.91	3.322	3.694	0.899	0.506283	0.325058	0.974673	102.09	48.43	53.65	1.80392e+06	1.03792e+06	3.09492e+06	86.85	53.26	46	Shared	Peak Found	Peak Found	High	Peak Found	Peak Found	Peak Found	Not Found	Not Found	Not Found	Not Found	Not Found	Not Found	High	High	High	High	Not Found	Peak Found	High	High	2.392e-05
High	[K].MSVTFVGNSTAIQEMFK.[R]	1xDeamidated [N8]	3.76635e-07	0.00015119	2	3	6	TGGT1_221620-t26_1-p1; TGGT1_266960-t26_1-p1	TGGT1_221620-t26_1-p1 [363-379]; TGGT1_266960-t26_1-p1 [363-379]		0	1890.9	3.437	2.728	1.26	0.612079	0.768435	0.867155	123.52	130.49	4.33	4.07156e+06	1.29694e+06	3.32889e+06	53.08	59.42	61.82	Shared	Not Found	Peak Found	Peak Found	High	Peak Found	Peak Found	Peak Found	Peak Found	Peak Found	Peak Found	Peak Found	Peak Found	Peak Found	Peak Found	High	High	Not Found	Not Found	High	High	2.392e-05
High	[K].MVPNEALPLTECLK.[D]	1xCarbamidomethyl [C12]	3.73777e-05	0.00015119	1	1	36	TGGT1_297060-t26_1-p1	TGGT1_297060-t26_1-p1 [231-244]		0	1614.82	1.842	1.74	1.157	0.452203	0.238079	0.987495	23.41	8.85	0.13	4.7819e+07	3.63358e+07	5.78092e+07	21.56	28.35	25.48		High	High	High	High	High	High	High	High	High	High	High	High	High	High	High	High	High	High	High	High	2.392e-05
High	[K].MSVTFVGNSTAIQEMFK.[R]		6.94129e-07	0.00015119	2	3	4	TGGT1_221620-t26_1-p1; TGGT1_266960-t26_1-p1	TGGT1_221620-t26_1-p1 [363-379]; TGGT1_266960-t26_1-p1 [363-379]		0	1889.91	0.995	1.397	0.712	0.930464	0.987787	0.961162	107.17	135.87	11.73	2.25946e+06	1.69534e+06	2.36883e+06	60.35	125.65	85.06	Shared	Not Found	Not Found	Peak Found	High	Peak Found	Peak Found	Peak Found	Peak Found	Not Found	Not Found	Peak Found	Not Found	Peak Found	Peak Found	Peak Found	High	Not Found	Not Found	High	High	2.392e-05
High	[R].MSSSSLSAEVPSLSAR.[E]	1xPhospho [S3(99.8)]	1.0117e-07	0.00015119	1	1	28	TGGT1_261480-t26_1-p1	TGGT1_261480-t26_1-p1 [505-520]	TGGT1_261480-t26_1-p1 1xPhospho [S507(99.8)]	0	1688.76	0.675	0.642	1.146	0.422684	0.29918	0.976925	12.49	13.3	22.03	3.35238e+07	5.38286e+07	3.28091e+07	12.27	24.07	30.99		Peak Found	High	High	High	High	High	Peak Found	Peak Found	High	Peak Found	Peak Found	High	Peak Found	High	High	Peak Found	High	High	High	High	2.392e-05
High	[R].MSPDSSSGSVESAVKPGEPASGESAPTGHVK.[K]		0.00147072	0.00015119	1	1	8	TGGT1_307810-t26_1-p1	TGGT1_307810-t26_1-p1 [27-57]		0	2969.38	2.973	1.965	1.323	0.422684	0.29918	0.937594	17.2	33.53	61.16	2.51681e+07	9.17087e+06	1.9028e+07	5.16	41.91	42.84		Peak Found	Peak Found	High	High	High	High	High	Peak Found	Peak Found	Peak Found	Peak Found	Peak Found	Peak Found	High	Peak Found	High	Peak Found	Peak Found	High	High	0.0001382
High	[R].MSLLFSENASVPSPR.[G]	1xDeamidated [N8]; 1xPhospho [S13(100)]	0.0010323	0.00015119	1	1	2	TGGT1_251620-t26_1-p1	TGGT1_251620-t26_1-p1 [515-529]	TGGT1_251620-t26_1-p1 1xPhospho [S527(100)]	0	1715.77																No Quan Values	Not Found	Not Found	Not Found	Not Found	Not Found	Not Found	Not Found	Not Found	Not Found	Not Found	Not Found	Not Found	Not Found	Not Found	Not Found	Not Found	High	Not Found	High	High	2.392e-05
High	[R].MSLLFSENASVPSPR.[G]	1xPhospho [S13(100)]	2.27273e-06	0.00015119	1	1	18	TGGT1_251620-t26_1-p1	TGGT1_251620-t26_1-p1 [515-529]	TGGT1_251620-t26_1-p1 1xPhospho [S527(100)]	0	1714.79	0.966	1.109	0.906	0.966903	0.489817	0.965137	85.61	5.79	56.17	5.67416e+06	5.87286e+06	7.12023e+06	53.37	20.83	10.38		Peak Found	High	Not Found	Peak Found	High	High	High	Peak Found	Peak Found	Peak Found	Peak Found	Peak Found	High	High	High	High	Peak Found	High	High	High	2.392e-05
High	[R].MSDPAMIEEIMK.[A]		7.53294e-06	0.00015119	1	1	4	TGGT1_237140-t26_1-p1	TGGT1_237140-t26_1-p1 [70-81]		0	1394.64	2.559	1.865	1.477	0.398981	0.345514	0.961162	17.88	10.51	50.25	3.27482e+06	1.27953e+06	2.53957e+06	30.62	3.65	40.88		Peak Found	Peak Found	High	Peak Found	Peak Found	Peak Found	Peak Found	Not Found	Peak Found	Peak Found	Peak Found	Peak Found	Peak Found	Peak Found	High	Peak Found	Peak Found	Peak Found	High	High	2.392e-05
High	[K].MRSVSSPSASEASVSETGNSR.[E]	1xOxidation [M1]; 1xPhospho [S3(91.4)]	8.30706e-06	0.00015119	1	1	11	TGGT1_299110-t26_1-p1	TGGT1_299110-t26_1-p1 [438-458]	TGGT1_299110-t26_1-p1 1xPhospho [S440(91.4)]	1	2221.94	1.901	0.58	2.883	0.441039	0.474945	0.737587	41.55	62.64	27.01	7.904e+06	4.15752e+06	2.86114e+06	11.32	25.36	30.22		Peak Found	Not Found	High	High	Not Found	Not Found	Not Found	Not Found	Not Found	Not Found	Not Found	Not Found	Peak Found	Not Found	Peak Found	Not Found	Not Found	Not Found	High	High	2.392e-05
High	[K].MRSVSSPSASEASVSETGNSR.[E]	1xPhospho [S3(95.5)]	0.000376783	0.00015119	1	1	6	TGGT1_299110-t26_1-p1	TGGT1_299110-t26_1-p1 [438-458]	TGGT1_299110-t26_1-p1 1xPhospho [S440(95.5)]	1	2205.94	1.289	1.074	1.819	0.512248	0.85717	0.897246	23.43	18.71	9.29	5.68325e+06	3.48981e+06	3.47193e+06	16.79	40.05	18.17		Peak Found	Peak Found	Peak Found	High	Peak Found	Peak Found	Peak Found	Peak Found	Peak Found	Not Found	Peak Found	Not Found	Peak Found	Peak Found	Peak Found	Peak Found	Peak Found	Peak Found	High	High	2.392e-05
High	[R].MRSFANDIPNK.[V]	1xPhospho [S3(100)]	5.69917e-05	0.00015119	1	1	68	TGGT1_310670-t26_1-p1	TGGT1_310670-t26_1-p1 [900-910]	TGGT1_310670-t26_1-p1 1xPhospho [S902(100)]	1	1372.61	0.751	0.707	0.949	0.498375	0.502314	0.976563	33.04	45.28	18.98	1.65862e+08	2.78787e+08	1.97197e+08	41.97	45.14	10.78		High	High	High	High	High	High	High	High	High	High	High	High	High	High	High	High	High	High	High	High	2.392e-05
High	[K].MRPATDILTVTVENSQGFR.[V]		0.000265955	0.00015119	1	1	2	ENSEMBL:ENSBTAP00000007350	ENSEMBL:ENSBTAP00000007350 [167-185]		0	2135.09																No Quan Values	Not Found	Not Found	Not Found	Not Found	Not Found	Not Found	High	Not Found	Not Found	Not Found	Not Found	Not Found	Not Found	Not Found	Not Found	Not Found	Not Found	Not Found	High	High	2.392e-05
High	[R].MQTDILEEHEQLMR.[E]	1xPhospho [T3(100)]	1.11145e-06	0.00015119	1	1	26	TGGT1_232030-t26_1-p1	TGGT1_232030-t26_1-p1 [112-125]	TGGT1_232030-t26_1-p1 1xPhospho [T114(100)]	0	1852.8	1.074	0.646	1.662	0.837328	0.573991	0.896215	32.8	66.75	39.52	1.81892e+07	1.76904e+07	1.14311e+07	11.64	30.72	21.49		High	High	High	High	Peak Found	High	High	High	High	High	High	High	Peak Found	Peak Found	High	Peak Found	High	Peak Found	High	High	2.392e-05
High	[K].MSTPIEILCK.[H]	1xCarbamidomethyl [C9]	0.000886164	0.00015119	1	1	2	TGGT1_240640-t26_1-p1	TGGT1_240640-t26_1-p1 [233-242]		0	1191.61	1.753	1.751	0.93	0.489334	0.23566	0.934825	9.26	1.17	18.74	1.20224e+07	6.54443e+06	1.14567e+07	34.15	6.98	11.12		Peak Found	Peak Found	Peak Found	Peak Found	Peak Found	Not Found	Peak Found	Peak Found	Peak Found	Not Found	Peak Found	Peak Found	Peak Found	Peak Found	Peak Found	Peak Found	High	Peak Found	High	High	2.392e-05
High	[K].MVSEAPGVPSSPSTEVR.[T]	1xPhospho [S11(98.5)]	1.21999e-08	0.00015119	1	1	36	TGGT1_275650-t26_1-p1	TGGT1_275650-t26_1-p1 [16-32]	TGGT1_275650-t26_1-p1 1xPhospho [S26(98.5)]	0	1809.81	1.271	1.109	1.146	0.504305	0.659057	0.992882	24.62	28.26	4.5	5.86922e+07	4.67949e+07	4.96999e+07	43.01	35.86	65.93		High	High	High	High	High	High	High	High	High	High	Peak Found	Peak Found	High	High	High	High	High	High	High	High	2.392e-05
High	[K].MVSEAPGVPSSPSTEVR.[T]	1xOxidation [M1]; 1xPhospho [S11(98.4)]	7.53294e-06	0.00015119	1	1	9	TGGT1_275650-t26_1-p1	TGGT1_275650-t26_1-p1 [16-32]	TGGT1_275650-t26_1-p1 1xPhospho [S26(98.4)]	0	1825.8	1.394	1.431	1.25	0.692782	0.810456	0.978555	71.36	83.72	62.75	1.42899e+07	1.02542e+07	1.14614e+07	25.24	42.61	47		Peak Found	High	Peak Found	Peak Found	Peak Found	Peak Found	Peak Found	High	Peak Found	Peak Found	Not Found	Peak Found	Peak Found	Peak Found	Peak Found	Peak Found	High	Peak Found	High	High	2.392e-05
High	[K].MVSGFIPLKPTVK.[M]		2.79785e-06	0.00015119	1	1	14	ENSEMBL:ENSBTAP00000024146	ENSEMBL:ENSBTAP00000024146 [1389-1401]		0	1416.83	1.055	0.615	0.873	0.885606	0.578517	0.961162	59.39	60.73	23.52	3.27867e+07	2.93187e+07	3.54306e+07	15.56	57.1	53.62		Peak Found	Peak Found	Peak Found	Peak Found	High	Peak Found	High	High	High	High	Peak Found	High	Peak Found	Peak Found	Peak Found	Peak Found	High	Peak Found	High	High	2.392e-05
High	[R].NAVPITPTLNREQLSTSEENSKKTVDMESTEVFTKK.[T]	3xPhospho [S17; S21; S29]	0.000496027	0.00015119	1	1	3	P02663	P02663 [130-165]	P02663 3xPhospho [S146; S150; S158]	4	4291.95	0.012	0.01	100	0.414358			5.59	0	0	6.12034e+06	4.55967e+08		9.48	74.46			Not Found	Not Found	Not Found	Peak Found	Not Found	Peak Found	High	High	Not Found	Not Found	Peak Found	Not Found	Not Found	Not Found	Not Found	Not Found	Not Found	Not Found	n/a	High
High	[R].NAVPITPTLNREQLSTSEENSKKTVDMESTEVFTK.[K]	3xPhospho [S17; S21; S29]	2.12982e-05	0.00015119	1	1	2	P02663	P02663 [130-164]	P02663 3xPhospho [S146; S150; S158]	3	4163.85	0.01	0.01					0	0			2.85476e+08			9.78			Not Found	Not Found	Not Found	Not Found	Not Found	Not Found	High	High	Not Found	Not Found	Not Found	Not Found	Not Found	Not Found	Not Found	Not Found	Not Found	Not Found	n/a	High
High	[R].NAVPITPTLNREQLSTSEENSKKTVDMESTEVFTK.[K]	2xPhospho [S21; S29]	0.00100126	0.00015119	1	1	1	P02663	P02663 [130-164]	P02663 2xPhospho [S150; S158]	3	4083.89	0.01	0.01					0	0			2.23262e+08			65.97			Not Found	Not Found	Not Found	Not Found	Not Found	Not Found	High	Peak Found	Not Found	Not Found	Not Found	Not Found	Not Found	Not Found	Not Found	Not Found	Not Found	Not Found	n/a	High
High	[R].NAVLCEALQQSFLDVDEQMK.[R]	1xCarbamidomethyl [C5]	0.00027758	0.00015119	1	1	4	TGGT1_232340-t26_1-p1	TGGT1_232340-t26_1-p1 [146-165]		0	2338.11	0.918	1.45	0.726	0.956732	0.872348	0.934825	79.73	103.21	21.81	1.2696e+06	1.9242e+06	1.19816e+06	85.49	53.82	93.43		Peak Found	Peak Found	Peak Found	Peak Found	Peak Found	Peak Found	High	Peak Found	Peak Found	Peak Found	Not Found	Peak Found	Peak Found	High	Peak Found	High	Peak Found	Peak Found	High	High	2.392e-05
High	[K].NAVAVALCTQGK.[G]	1xCarbamidomethyl [C8]	4.51773e-05	0.00015119	1	1	24	TGGT1_263040-t26_1-p1	TGGT1_263040-t26_1-p1 [83-94]		0	1231.65	1.421	1.154	1.431	0.560605	0.769764	0.934825	50.33	38.97	64.03	3.96425e+07	2.08543e+07	3.03922e+07	22.56	46.52	83.76		High	High	High	High	High	High	High	High	Peak Found	High	Peak Found	Peak Found	High	High	Peak Found	High	Peak Found	Peak Found	High	High	2.392e-05
High	[R].NATTESDLTEK.[R]		2.54297e-05	0.00015119	1	1	12	TGGT1_227360-t26_1-p1	TGGT1_227360-t26_1-p1 [292-302]		0	1208.56	0.903	1.521	0.547	0.744481	0.768139	0.965334	12.51	111.97	110.14	3.25568e+07	1.70666e+07	2.59602e+07	53.62	55.36	120.43		Peak Found	Peak Found	Peak Found	Peak Found	High	Peak Found	Peak Found	Peak Found	Peak Found	Peak Found	High	High	High	High	Peak Found	High	Peak Found	Peak Found	High	High	2.392e-05
High	[K].NAPAIIFIDEIDSIAPK.[R]		4.21066e-09	0.00015119	1	1	70	TGGT1_273090-t26_1-p1	TGGT1_273090-t26_1-p1 [302-318]		0	1826.99	1.042	1.276	1.102	0.676618	0.68492	0.937594	23.87	56.08	38.38	1.6282e+07	1.5625e+07	1.97986e+07	83.85	26.3	20.95		High	High	High	High	High	High	High	High	High	High	High	High	High	High	High	High	High	High	High	High	2.392e-05
High	[R].NALPPGLGSQNGESDESLVSK.[L]	1xDeamidated [N11]	0.000157225	0.00015119	1	1	14	TGGT1_201780-t26_1-p1	TGGT1_201780-t26_1-p1 [429-449]		0	2100.01	2.896	5.398	0.657	0.422684	0.23566	0.934825	44.67	1.72	52.96	1.6491e+07	4.07327e+06	2.2196e+07	45.83	20.35	7.54		High	High	High	High	Not Found	Peak Found	Peak Found	Peak Found	Peak Found	High	Not Found	Not Found	High	High	Not Found	Not Found	Not Found	Not Found	High	High	2.392e-05
High	[K].NALGNMSPEASCSMGAPGDPESQNIGSLSLDK.[T]	1xCarbamidomethyl [C12]; 1xDeamidated [N/Q]; 1xPhospho [S7(100)]	0.000184307	0.00015119	1	1	22	TGGT1_255890-t26_1-p1	TGGT1_255890-t26_1-p1 [143-174]	TGGT1_255890-t26_1-p1 1xPhospho [S149(100)]	0	3315.39																No Quan Values	Not Found	Not Found	Not Found	Not Found	High	Not Found	High	Not Found	Not Found	High	Not Found	Not Found	Not Found	Not Found	Not Found	High	Not Found	High	High	High	2.392e-05
High	[K].NALGNMSPEASCSMGAPGDPESQNIGSLSLDK.[T]	1xCarbamidomethyl [C12]; 1xPhospho [S7(100)]	2.84303e-07	0.00015119	1	1	27	TGGT1_255890-t26_1-p1	TGGT1_255890-t26_1-p1 [143-174]	TGGT1_255890-t26_1-p1 1xPhospho [S149(100)]	0	3314.4	0.783	0.602	1.243	0.643587	0.528276	0.896215	50.41	54.74	6.86	7.01433e+06	1.06536e+07	5.64424e+06	30.7	73.78	20.36		Peak Found	Peak Found	High	Peak Found	High	Peak Found	High	High	High	Peak Found	High	High	Peak Found	High	High	Peak Found	Not Found	High	High	High	2.392e-05
High	[R].NALCDEACLLDIPHLK.[F]	2xCarbamidomethyl [C4; C8]	8.40926e-06	0.00015119	1	1	8	TGGT1_315620-t26_1-p1	TGGT1_315620-t26_1-p1 [43-58]		0	1881.92	1.435	2.258	1.051	0.927463	0.343065	0.940005	110.68	17.74	25.9	5.21967e+06	1.87299e+06	4.50428e+06	71.48	43.54	8.62		High	High	Peak Found	Peak Found	Peak Found	Peak Found	Peak Found	Peak Found	Peak Found	Peak Found	Not Found	Not Found	High	High	Peak Found	Peak Found	Not Found	Not Found	High	High	2.392e-05
High	[R].NAGPDGDESDDDILVLNGPR.[V]	2xDeamidated [N1; N17]; 1xPhospho [S9(100)]	3.92191e-08	0.00015119	1	1	4	TGGT1_254340-t26_1-p1	TGGT1_254340-t26_1-p1 [102-121]	TGGT1_254340-t26_1-p1 1xPhospho [S110(100)]	0	2150.88	0.815	0.455	1.1	0.589375	0.738955	0.984545	32.93	51.2	77.12	4.4024e+06	7.16095e+06	3.25811e+06	54.2	24.77	115.8		Not Found	High	Peak Found	Not Found	Peak Found	Peak Found	Not Found	Peak Found	Not Found	High	High	Peak Found	Peak Found	Peak Found	Peak Found	Peak Found	Peak Found	Peak Found	High	High	2.392e-05
High	[R].NAGPDGDESDDDILVLNGPR.[V]	1xDeamidated [N17]; 1xPhospho [S9(100)]	2.67212e-10	0.00015119	1	1	16	TGGT1_254340-t26_1-p1	TGGT1_254340-t26_1-p1 [102-121]	TGGT1_254340-t26_1-p1 1xPhospho [S110(100)]	0	2149.89	0.967	0.748	1.346	0.846072	0.458694	0.622811	40.08	23.95	6.02	6.19445e+06	5.53024e+06	4.18081e+06	33.19	15.57	33.11		High	High	High	Peak Found	Peak Found	Peak Found	Peak Found	Peak Found	High	High	Peak Found	High	Peak Found	High	High	Peak Found	Peak Found	Not Found	High	High	2.392e-05
High	[K].NAECVENLDAGGGVHCK.[C]	2xCarbamidomethyl [C4; C16]	2.62966e-09	0.00015119	1	1	40	TGGT1_319560-t26_1-p1	TGGT1_319560-t26_1-p1 [157-173]		0	1829.79	1.53	1.521	1.006	0.575271	0.500061	0.954441	54.02	14.7	9.63	1.80707e+08	8.65713e+07	1.44755e+08	62.91	53.17	65.04		High	High	High	High	High	High	High	High	High	High	High	High	High	High	High	High	High	High	High	High	2.392e-05
High	[K].NADMPEDLQQDAIDCANQALEK.[Y]	1xCarbamidomethyl [C15]; 1xDeamidated [Q]	1.41073e-06	0.00015119	1	1	5	TGGT1_223000-t26_1-p1	TGGT1_223000-t26_1-p1 [59-80]		0	2490.08	0.468	1.42	0.491	0.539518	0.550116	0.934825	60.6	48.79	56.04	4.64055e+06	9.91992e+06	1.55376e+07	87.03	34.03	27.86		High	Peak Found	Peak Found	Not Found	Not Found	Not Found	Not Found	Not Found	Not Found	Not Found	Not Found	Not Found	Not Found	Not Found	Not Found	Not Found	Not Found	High	High	High	2.392e-05
High	[K].NADMPEDLQQDAIDCANQALEK.[Y]	1xCarbamidomethyl [C15]	1.235e-08	0.00015119	1	1	28	TGGT1_223000-t26_1-p1	TGGT1_223000-t26_1-p1 [59-80]		0	2489.09	1.12	1.229	0.911	0.875501	0.775408	0.989832	66.67	51.13	16.15	1.18939e+07	1.06175e+07	1.3054e+07	90.8	42.73	72.77		High	High	Peak Found	High	High	High	High	High	High	High	Peak Found	High	High	High	High	High	Peak Found	Peak Found	High	High	2.392e-05
High	[K].NAALTIGNILPLNK.[M]	1xDeamidated [N]	7.44139e-06	0.00015119	1	1	17	TGGT1_204020-t26_1-p1	TGGT1_204020-t26_1-p1 [93-106]		0	1452.84	2.418	0.932	1.155	0.623251	0.740186	0.946259	12.83	4.48	54.14	1.28264e+07	8.88961e+06	1.74875e+07	73.9	88.82	78.07		High	High	Peak Found	High	Peak Found	Peak Found	Peak Found	Peak Found	Peak Found	High	Peak Found	Peak Found	High	High	High	High	Peak Found	Peak Found	High	High	2.392e-05
High	[K].NAALTIGNILPLNK.[M]		1.00935e-08	0.00015119	1	1	32	TGGT1_204020-t26_1-p1	TGGT1_204020-t26_1-p1 [93-106]		0	1451.86	0.883	1.071	1.362	0.896474	0.847112	0.944881	32.87	61.78	74.78	7.30888e+07	3.53565e+07	5.36701e+07	69.01	95.91	96.23		High	High	High	High	Peak Found	High	High	High	High	High	High	High	High	High	High	High	High	Peak Found	High	High	2.392e-05
High	[-].MYSLGVEGDETLLAQNQLSMSSR.[Q]	1xAcetyl [N-Term]; 1xPhospho [S/Y/T]	1.65761e-05	0.00015119	1	1	151	TGGT1_219270-t26_1-p1	TGGT1_219270-t26_1-p1 [1-23]	TGGT1_219270-t26_1-p1 1xAcetyl [N-Term]	0	2651.17	0.847	0.941	2.03	0.887252	0.667939	0.934825	7.97	28.62	97.95	2.19382e+07	2.73046e+07	2.91645e+07	102.99	74.01	85.51		Peak Found	Peak Found	High	High	High	High	Peak Found	Peak Found	High	High	High	High	Peak Found	Peak Found	High	High	High	High	High	High	2.392e-05
High	[R].MVVPSALR.[I]		0.00120248	0.00015119	1	1	12	TGGT1_292130-t26_1-p1	TGGT1_292130-t26_1-p1 [201-208]		0	872.502	1.549	1.596	1.094	0.445258	0.279051	0.961162	17.71	16.8	32	4.84528e+07	2.76326e+07	5.05246e+07	24.2	16.72	18.3		Peak Found	High	Peak Found	Peak Found	Peak Found	High	Peak Found	Peak Found	High	Peak Found	Peak Found	Peak Found	Peak Found	High	High	Peak Found	Peak Found	High	High	High	0.000291
High	[K].MVVDAVSMLDDSLDKEMIGVK.[K]	1xOxidation [M]	2.37758e-05	0.00015119	1	1	4	TGGT1_297500-t26_1-p1	TGGT1_297500-t26_1-p1 [180-200]		1	2311.12	1.347	1.487	0.906	0.77838	0.56917	0.934825	99.79	48.69	15.41	2.30759e+06	1.71276e+06	2.54661e+06	97.22	34.44	74.47		Peak Found	Peak Found	High	Peak Found	Peak Found	Peak Found	Peak Found	Peak Found	Not Found	Peak Found	Not Found	Not Found	Peak Found	Peak Found	Peak Found	High	Peak Found	Not Found	High	High	2.392e-05
High	[K].MVVDAVSMLDDSLDKEMIGVK.[K]		9.43706e-09	0.00015119	1	1	24	TGGT1_297500-t26_1-p1	TGGT1_297500-t26_1-p1 [180-200]		1	2295.13	3.09	2.523	1.225	0.787615	0.993342	0.934825	9.98	75.24	43.29	1.65643e+07	6.55756e+06	1.35253e+07	73.12	13.65	92.35		Not Found	Not Found	High	High	High	High	High	Peak Found	High	High	High	High	Not Found	Peak Found	High	High	High	High	High	High	2.392e-05
High	[K].MVSGFIPLKPTVK.[M]	1xOxidation [M1]	2.8562e-05	0.00015119	1	1	34	ENSEMBL:ENSBTAP00000024146	ENSEMBL:ENSBTAP00000024146 [1389-1401]		0	1432.82	1.523	1.01	1.372	0.923319	0.961556	0.961162	42.98	55.14	14.71	2.33542e+07	1.7015e+07	2.43637e+07	24.07	69.15	32.46		High	High	High	High	Not Found	High	High	High	High	High	High	High	High	High	High	High	High	High	High	High	2.392e-05
High	[-].MQSAEITALESPAIK.[A]	1xAcetyl [N-Term]	6.82513e-09	0.00015119	1	1	18	TGGT1_265370-t26_1-p1	TGGT1_265370-t26_1-p1 [1-15]	TGGT1_265370-t26_1-p1 1xAcetyl [N-Term]	0	1630.84	2.814	4.005	1.321	0.422684	0.339098	0.983058	30.46	19.98	26.23	8.82229e+06	2.24656e+06	7.86392e+06	41.47	24.97	60.97		Peak Found	High	High	High	High	High	Peak Found	Peak Found	Not Found	Peak Found	Not Found	Not Found	High	High	High	High	Peak Found	Peak Found	High	High	2.392e-05
High	[R].MQIDGIHNVLIDNIDK.[I]		0.00041295	0.00015119	1	1	8	TGGT1_230430-t26_1-p1	TGGT1_230430-t26_1-p1 [132-147]		0	1837.95	2.307	1.935	0.723	0.426699	0.456151	0.989832	40.01	66.55	18.23	3.33977e+06	1.37347e+06	4.9189e+06	28.19	67.94	67.5		Peak Found	Peak Found	Peak Found	High	Not Found	Peak Found	Peak Found	Peak Found	Peak Found	Peak Found	Peak Found	Not Found	Peak Found	High	High	High	Peak Found	Peak Found	High	High	2.392e-05
High	[K].MPSFASSASPIEMR.[T]	1xPhospho [S]	0.000341687	0.00015119	1	1	4	TGGT1_213610-t26_1-p1	TGGT1_213610-t26_1-p1 [469-482]	TGGT1_213610-t26_1-p1 1xPhospho [S]	0	1590.67	100	100	0.578			0.88252	0	0	36.22	2.40147e+06		3.36435e+06	13.13		46.1		Peak Found	Not Found	Not Found	Not Found	Not Found	Peak Found	Not Found	Not Found	Not Found	Not Found	Not Found	Not Found	Peak Found	Not Found	Not Found	Peak Found	High	High	High	High	2.392e-05
High	[K].MPEGTVVSNVEEK.[A]		1.28114e-08	0.00015119	1	1	42	TGGT1_204020-t26_1-p1	TGGT1_204020-t26_1-p1 [107-119]		0	1418.68	1.74	1.708	1.124	0.402569	0.245425	0.976925	20.95	12.61	23	1.33247e+08	6.9731e+07	1.09613e+08	7.97	17.66	25.58		High	High	High	High	High	High	High	High	High	High	High	High	High	High	High	High	High	High	High	High	2.392e-05
High	[K].MKDTDTEEELIEAFK.[V]	1xPhospho [T4(97.8)]	0.00015064	0.00015119	1	1	38	TGGT1_249240-t26_1-p1	TGGT1_249240-t26_1-p1 [77-91]	TGGT1_249240-t26_1-p1 1xPhospho [T80(97.8)]	1	1878.81	4.985	4.035	1.164	0.452203	0.419034	0.934825	37.18	80.71	9.04	1.01224e+07	2.14428e+06	8.65184e+06	18.48	92.75	8.7		Peak Found	High	High	High	High	High	Peak Found	Peak Found	High	High	Peak Found	Peak Found	Peak Found	High	High	High	High	High	High	High	2.392e-05
High	[K].MKDTDTEEELIEAFK.[V]	1xOxidation [M1]	5.98483e-05	0.00015119	1	1	14	TGGT1_249240-t26_1-p1	TGGT1_249240-t26_1-p1 [77-91]		1	1814.84	3.348	3.387	1.029	0.406188	0.326362	0.93732	6.16	3.05	8.78	1.16322e+07	3.33607e+06	1.13002e+07	69.21	51.77	74.7		High	High	High	High	Peak Found	Peak Found	Peak Found	Peak Found	Peak Found	Peak Found	Not Found	Not Found	High	High	Peak Found	High	Peak Found	Peak Found	High	High	2.392e-05
High	[K].MKDTDTEEELIEAFK.[V]		2.64806e-06	0.00015119	1	1	34	TGGT1_249240-t26_1-p1	TGGT1_249240-t26_1-p1 [77-91]		1	1798.84	2.386	2.663	0.934	0.425362	0.243065	0.989832	22.69	6.01	34.2	3.11177e+07	1.30427e+07	3.33256e+07	8.98	39.28	27.66		High	High	High	High	High	High	High	Peak Found	High	High	High	High	High	High	High	High	High	High	High	High	2.392e-05
High	[R].MHHAGSGSFGSR.[A]	1xPhospho [S6]; 1xOxidation [M1]	3.13519e-07	0.00015119	1	1	12	TGGT1_265310-t26_1-p1	TGGT1_265310-t26_1-p1 [141-152]	TGGT1_265310-t26_1-p1 1xPhospho [S146]	0	1326.5	0.984	0.736	1.708	0.845067	0.868008	0.762988	116.26	102.84	16.5	8.38664e+07	4.30897e+07	5.0041e+07	59.13	65.78	62.21		High	High	High	High	Peak Found	Peak Found	Peak Found	Peak Found	High	Peak Found	Peak Found	Peak Found	Peak Found	Peak Found	High	Peak Found	Peak Found	Peak Found	High	High	2.392e-05
High	[K].MGVDPELCDFIDR.[F]	1xCarbamidomethyl [C8]; 1xOxidation [M1]	4.11246e-06	0.00015119	1	1	4	TGGT1_214790-t26_1-p1	TGGT1_214790-t26_1-p1 [248-260]		0	1582.69	0.515	0.664	0.621	0.502538	0.713591	0.934825	39.14	90.39	60.92	7.64095e+06	2.39822e+07	1.28523e+07	70.26	87.43	14.25		Peak Found	Peak Found	Peak Found	Peak Found	Not Found	Peak Found	Peak Found	Peak Found	Peak Found	Peak Found	Peak Found	Peak Found	High	High	Peak Found	Peak Found	Not Found	Not Found	High	High	2.392e-05
High	[K].MGVDPELCDFIDR.[F]	1xCarbamidomethyl [C8]	4.21427e-06	0.00015119	1	1	30	TGGT1_214790-t26_1-p1	TGGT1_214790-t26_1-p1 [248-260]		0	1566.69	1.588	1.941	1.02	0.564295	0.52676	0.961162	43.46	0.32	5.6	1.98558e+07	2.22129e+07	1.94745e+07	49.98	46.82	65.4		High	Peak Found	High	High	High	High	High	Peak Found	High	High	High	High	High	High	Peak Found	High	High	High	High	High	2.392e-05
High	[R].MGSGFSSFSVQEGNPVALR.[D]	1xDeamidated [Q11]; 1xPhospho [S3(99.7)]	7.83198e-05	0.00015119	1	1	2	TGGT1_310900-t26_1-p1	TGGT1_310900-t26_1-p1 [275-293]	TGGT1_310900-t26_1-p1 1xPhospho [S277(99.7)]	0	2050.89																No Quan Values	Not Found	Not Found	Not Found	High	Not Found	Not Found	Not Found	Not Found	Not Found	Not Found	Not Found	Not Found	Not Found	Not Found	Not Found	Not Found	Not Found	Not Found	High	High	2.392e-05
High	[R].MGPSDISTHVR.[G]	1xOxidation [M1]; 2xPhospho [S7(100); T8(100)]	0.000345889	0.00015119	1	1	5	TGGT1_254720-t26_1-p1	TGGT1_254720-t26_1-p1 [195-205]	TGGT1_254720-t26_1-p1 2xPhospho [S201(100); T202(100)]	0	1375.51	3.15	1.804	3.016	0.474995	0.744904	0.934825	83.67	64.61	110.86	6.38337e+07	1.77609e+07	2.07465e+07	85.12	27.34	68.71		Not Found	Peak Found	High	High	Not Found	Not Found	Peak Found	Peak Found	Peak Found	Peak Found	Peak Found	Peak Found	Not Found	Peak Found	Peak Found	Peak Found	Peak Found	Peak Found	High	High	2.392e-05
High	[R].MGPSDISTHVR.[G]	2xPhospho [S7(100); T8(100)]	1.82373e-06	0.00015119	1	1	102	TGGT1_254720-t26_1-p1	TGGT1_254720-t26_1-p1 [195-205]	TGGT1_254720-t26_1-p1 2xPhospho [S201(100); T202(100)]	0	1359.52	0.721	0.693	0.94	0.5664	0.270118	0.969697	46.16	14.06	12.17	3.98497e+08	5.07655e+08	3.89481e+08	20.36	51	43.03		High	High	High	High	High	High	High	High	High	High	High	High	High	High	High	High	High	High	High	High	2.392e-05
High	[R].MGPSDISTHVR.[G]	1xOxidation [M1]; 1xPhospho [S/T]	2.43644e-05	0.00015119	1	1	13	TGGT1_254720-t26_1-p1	TGGT1_254720-t26_1-p1 [195-205]		0	1295.54	1.918	0.7	1.684	0.504305	0.886734	0.934825	67.74	19.48	82.82	1.81223e+08	1.25902e+08	9.694e+07	52.09	71.25	10		Peak Found	Peak Found	High	High	Peak Found	Peak Found	High	High	Peak Found	Peak Found	Peak Found	Peak Found	Peak Found	Peak Found	Peak Found	Peak Found	Peak Found	Peak Found	High	High	2.392e-05
High	[R].MGPSDISTHVR.[G]	1xPhospho [S7(99)]	6.06772e-07	0.00015119	1	1	98	TGGT1_254720-t26_1-p1	TGGT1_254720-t26_1-p1 [195-205]	TGGT1_254720-t26_1-p1 1xPhospho [S201(99)]	0	1279.55	1.169	1.042	1.074	0.969033	0.910728	0.981061	3.78	49.61	10.5	3.82854e+08	3.30834e+08	3.49838e+08	2.75	26.1	28.41		High	High	High	High	High	High	High	High	High	High	High	High	High	High	High	High	High	High	High	High	2.392e-05
High	[K].MGMISQQEVDDIVQR.[T]	1xDeamidated [Q]	6.05846e-05	0.00015119	1	1	2	TGGT1_318430-t26_1-p1	TGGT1_318430-t26_1-p1 [395-409]		0	1749.81	100	100	0.949			0.934825	0	0	15.82	2.13561e+06		2.4407e+06	23.43		11.06		Peak Found	Peak Found	Peak Found	Peak Found	Not Found	Not Found	Not Found	Not Found	Not Found	Not Found	Not Found	Not Found	Not Found	Not Found	Not Found	Peak Found	High	Not Found	High	High	2.392e-05
High	[K].MGMISQQEVDDIVQR.[T]		1.61008e-07	0.00015119	1	1	2	TGGT1_318430-t26_1-p1	TGGT1_318430-t26_1-p1 [395-409]		0	1748.83	100	100	0.591			0.937594	0	0	94.22	1.39567e+06		2.36179e+06	43.68		48.54		Peak Found	Peak Found	Peak Found	Peak Found	Not Found	Peak Found	Not Found	Not Found	Not Found	Not Found	Not Found	Not Found	Peak Found	High	Peak Found	Peak Found	Not Found	Not Found	High	High	2.392e-05
High	[K].MGLVGLPNVGK.[S]		5.49391e-05	0.00015119	1	1	16	TGGT1_214350-t26_1-p1	TGGT1_214350-t26_1-p1 [24-34]		0	1084.62	1.324	1.38	0.959	0.594654	0.423358	0.971751	45.33	30.39	14.83	1.00533e+07	7.59147e+06	1.03074e+07	11.54	35.22	16.39		High	Peak Found	Peak Found	High	High	High	Peak Found	Peak Found	High	Peak Found	Peak Found	Peak Found	Peak Found	High	High	High	Peak Found	Peak Found	High	High	2.392e-05
High	[R].MGGSDDEEEVLSTEAVR.[E]	1xPhospho [S4(100)]	1.32592e-09	0.00015119	1	1	56	TGGT1_223800-t26_1-p1	TGGT1_223800-t26_1-p1 [504-520]	TGGT1_223800-t26_1-p1 1xPhospho [S507(100)]	0	1903.76	1.109	1.274	0.666	0.82152	0.455701	0.934825	57.81	27.81	66.55	5.5955e+07	5.73328e+07	5.93514e+07	68.52	37.2	58.16		High	High	Peak Found	Peak Found	High	High	High	High	High	High	High	High	High	High	High	High	High	High	High	High	2.392e-05
High	[R].MGGGGEGSGKESGGFFGFFK.[Q]	2xPhospho [S8(100); S12(100)]	1.57484e-06	0.00015119	1	1	15	TGGT1_204340-t26_1-p1	TGGT1_204340-t26_1-p1 [579-598]	TGGT1_204340-t26_1-p1 2xPhospho [S586(100); S590(100)]	1	2099.8	0.358	0.449	0.797	0.373823	0.277308	0.997231	5.33	6.63	12.53	3.03025e+06	6.37937e+06	2.92464e+06	41.8	48.68	62.07		Peak Found	Peak Found	Peak Found	Peak Found	Peak Found	High	Peak Found	Peak Found	High	Peak Found	High	High	Peak Found	Peak Found	High	High	High	High	High	High	2.392e-05
High	[R].MGAEVAGDSIGDEFK.[G]	1xOxidation [M1]	1.52967e-08	0.00015119	1	1	24	TGGT1_210690-t26_1-p1	TGGT1_210690-t26_1-p1 [32-46]		0	1541.68	1.245	1.255	0.992	0.520242	0.296552	0.946259	12.63	0.91	12.81	4.162e+07	2.03255e+07	2.5417e+07	33.55	44.61	38.77		High	High	High	High	Peak Found	Peak Found	High	High	Peak Found	High	Peak Found	Peak Found	High	High	High	High	Peak Found	Peak Found	High	High	2.392e-05
High	[R].MGAEVAGDSIGDEFK.[G]		1.59285e-09	0.00015119	1	1	36	TGGT1_210690-t26_1-p1	TGGT1_210690-t26_1-p1 [32-46]		0	1525.68	1.905	1.789	1.064	0.398981	0.238079	0.965334	11.23	0.09	29.23	1.42483e+08	7.17039e+07	1.11626e+08	11.12	20.88	24.48		High	High	High	High	High	High	High	High	High	High	High	High	High	High	High	High	High	High	High	High	2.392e-05
High	[R].MFLSFPTTK.[T]	1xOxidation [M1]	0.00143527	0.00015119	1	2	12	P01966	P01966 [33-41]		0	1087.55	0.978	0.484	1.003	0.680651	0.483911	0.938811	12.59	1.5	13.96	1.00017e+07	9.36063e+06	8.15969e+06	18.37	60.52	39.9		Peak Found	High	Peak Found	Peak Found	Peak Found	Peak Found	High	High	Peak Found	Peak Found	Peak Found	Peak Found	Peak Found	High	Peak Found	Peak Found	High	High	High	High	2.392e-05
High	[R].MFLSFPTTK.[T]		0.00141786	0.00015119	1	2	36	P01966	P01966 [33-41]		0	1071.55	0.775	0.764	1.231	0.658664	0.481463	0.938811	33.61	30.49	38.23	2.8417e+07	2.75636e+07	2.30936e+07	15.96	35.61	43.98		High	High	High	High	High	High	High	High	High	High	High	High	High	High	High	High	High	High	High	High	2.392e-05
High	[R].MFFGGDDDFGPFGSVGMGSHSNFPFR.[M]	1xPhospho [S19(99.9)]	6.72198e-05	0.00015119	1	1	8	TGGT1_265310-t26_1-p1	TGGT1_265310-t26_1-p1 [115-140]	TGGT1_265310-t26_1-p1 1xPhospho [S133(99.9)]	0	2892.16	0.42	0.494	0.522	0.606729	0.730032	0.989832	105.19	121.84	136.87	2.37889e+06	6.44581e+06	3.18175e+06	78.35	68.81	72.06		Not Found	Peak Found	Peak Found	Peak Found	Peak Found	Peak Found	Peak Found	High	Peak Found	Peak Found	High	High	Not Found	Not Found	High	Peak Found	Peak Found	Not Found	High	High	2.392e-05
High	[-].MFECTIEGLLLK.[R]	1xCarbamidomethyl [C4]	2.16924e-05	0.00015119	1	1	8	TGGT1_320110-t26_1-p1	TGGT1_320110-t26_1-p1 [1-12]		0	1453.74	2.334	2.2	1.103	0.406949	0.505023	0.934825	23.51	87.75	28.26	4.26268e+06	1.41652e+06	3.11578e+06	32.15	15.67	51.22		Peak Found	High	Peak Found	Peak Found	High	Peak Found	Peak Found	Peak Found	Peak Found	Peak Found	Not Found	Not Found	Peak Found	High	High	Peak Found	Peak Found	Peak Found	High	High	2.392e-05
High	[-].METNHSGPEAARSTSLTPER.[R]	1xAcetyl [N-Term]; 3xPhospho [S13(99.8); S15(99.8); T17(100)]	0.000517701	0.00015119	1	1	21	TGGT1_209850-t26_1-p1	TGGT1_209850-t26_1-p1 [1-20]	TGGT1_209850-t26_1-p1 1xAcetyl [N-Term]; 3xPhospho [S13(99.8); S15(99.8); T17(100)]	1	2452.92	0.955	1.02	0.883	0.730035	0.899299	0.938861	35.62	8.88	41.98	2.76748e+07	2.9407e+07	2.50754e+07	62.55	39.73	48.46		Peak Found	High	Peak Found	High	High	High	Not Found	Peak Found	Peak Found	High	High	High	High	High	Peak Found	High	High	High	High	n/a	2.392e-05
High	[R].MKEDGDDSEEEEEELSINLGSMR.[L]	1xPhospho [S8(100)]	3.6722e-10	0.00015119	1	1	128	TGGT1_234310-t26_1-p1	TGGT1_234310-t26_1-p1 [78-100]	TGGT1_234310-t26_1-p1 1xPhospho [S85(100)]	1	2722.07	1.264	0.913	0.848	0.941815	0.859095	0.983058	35.1	46.91	74.83	6.01087e+07	6.56583e+07	7.91988e+07	65.22	29.44	44.38		High	High	High	High	High	High	High	High	High	High	High	High	High	High	High	High	High	High	High	High	2.392e-05
High	[K].NCAFGEKPEPVNTHLR.[D]	1xCarbamidomethyl [C2]	6.87285e-06	0.00015119	1	1	34	TGGT1_213350-t26_1-p1	TGGT1_213350-t26_1-p1 [71-86]		0	1868.91	1.22	1.341	1.184	0.528914	0.990072	0.934825	20.21	31.6	34.36	6.30331e+07	3.27136e+07	5.32379e+07	46.38	52.07	75.06		High	High	High	High	High	High	High	High	High	Peak Found	High	High	High	High	High	High	Peak Found	High	High	High	2.392e-05
High	[R].MKEDGDDSEEEEEELSINLGSMR.[L]	1xDeamidated [N18]; 1xPhospho [S8(100)]	2.36111e-08	0.00015119	1	1	22	TGGT1_234310-t26_1-p1	TGGT1_234310-t26_1-p1 [78-100]	TGGT1_234310-t26_1-p1 1xPhospho [S85(100)]	1	2723.06	6.708	4.223	1.588	0.588553	0.701543	0.938811	136.65	138.74	32.61	9.00623e+06	782309	4.64744e+06	34.04	151.74	85.28		Peak Found	Peak Found	Peak Found	Peak Found	Peak Found	High	High	Not Found	Peak Found	High	High	High	Peak Found	Peak Found	Peak Found	Peak Found	High	High	High	High	2.392e-05
High	[K].MKETAEQFLGK.[E]		2.13298e-07	0.00015119	1	1	36	TGGT1_311720-t26_1-p1	TGGT1_311720-t26_1-p1 [162-172]		1	1281.65	1.675	2.027	0.826	0.441967	0.238079	0.989832	3.64	8.89	12.85	5.86439e+07	2.93202e+07	6.30059e+07	34.21	14.17	18.88		High	High	High	High	High	High	High	Peak Found	High	High	High	High	High	High	High	High	High	High	High	High	2.392e-05
High	[R].MPCTEDYLSLILNR.[L]	1xCarbamidomethyl [C3]	4.93612e-09	0.00015119	1	1	12	P02769	P02769 [469-482]		0	1724.83	2.072	0.507	4.085	0.4299	0.597434	0.83889	3.02	93.42	31.89	8.13127e+06	4.17189e+06	1.76326e+06	50.53	65.01	13.49		Not Found	Not Found	High	High	High	Not Found	High	Peak Found	High	High	Peak Found	Peak Found	Not Found	Not Found	Peak Found	Peak Found	Not Found	Not Found	High	High	2.392e-05
High	[R].MNVLADCLK.[T]	1xCarbamidomethyl [C7]	0.000222757	0.00015119	1	1	39	TGGT1_234450-t26_1-p1	TGGT1_234450-t26_1-p1 [105-113]		0	1063.53	1.182	1.179	0.947	0.484034	0.412362	0.983058	17.58	8.74	10.57	7.77397e+07	6.57478e+07	8.20571e+07	1.82	11.34	18.8		High	High	High	High	High	High	High	High	High	High	High	High	High	High	High	High	High	High	High	High	2.392e-05
High	[R].MNDSDSDEEDDGSSSDPSSSAGPSSFVSLR.[E]	1xDeamidated [N2]; 2xPhospho [S4(78.1); S6(78.1)]	2.34328e-06	0.00015119	1	1	12	TGGT1_270960-t26_1-p1	TGGT1_270960-t26_1-p1 [238-267]	TGGT1_270960-t26_1-p1 2xPhospho [S241(78.1); S243(78.1)]	0	3225.12	0.992	0.94	1.159	0.846007	0.659057	0.934825	3.66	16.21	12.22	3.98755e+06	4.02061e+06	3.39363e+06	11.54	16.55	28.78		Not Found	Not Found	Not Found	Peak Found	Peak Found	Peak Found	Not Found	Not Found	High	Peak Found	Not Found	Peak Found	Not Found	Not Found	Not Found	Peak Found	Peak Found	Peak Found	High	High	2.392e-05
High	[R].MNDSDSDEEDDGSSSDPSSSAGPSSFVSLR.[E]	2xPhospho [S]	0.000222757	0.00015119	1	1	3	TGGT1_270960-t26_1-p1	TGGT1_270960-t26_1-p1 [238-267]		0	3224.14																No Quan Values	Not Found	Not Found	Not Found	High	Not Found	Not Found	Not Found	Not Found	Not Found	Not Found	Not Found	Not Found	Not Found	Not Found	Not Found	Not Found	Not Found	Not Found	High	High	2.392e-05
High	[R].MMFTDVFIPTTK.[-]		2.36309e-05	0.00015119	1	1	8	TGGT1_282180-t26_1-p1	TGGT1_282180-t26_1-p1 [299-310]		0	1430.71	3.632	3.392	1.125	0.342721	0.238079	0.934825	7.48	4.46	25.35	6.74772e+06	1.85804e+06	4.82783e+06	27.02	19.98	21.97		Peak Found	Peak Found	Peak Found	Peak Found	Peak Found	Peak Found	Not Found	Not Found	High	Peak Found	Peak Found	Not Found	Peak Found	Peak Found	Peak Found	High	High	High	High	High	2.392e-05
High	[K].MMESQGTQSGSVK.[Q]	2xOxidation [M1; M2]	0.000154368	0.00015119	1	1	4	TGGT1_230520-t26_1-p1	TGGT1_230520-t26_1-p1 [213-225]		0	1401.6	0.155	1.835	0.084	0.506602	0.781032	0.577988	122.29	126.42	42.45	304854	2.22107e+06	5.06354e+06	67.6	71.38	73.97		Not Found	Not Found	Not Found	Peak Found	Not Found	High	Peak Found	Not Found	Not Found	Peak Found	Peak Found	Peak Found	Peak Found	High	Not Found	Peak Found	Peak Found	Not Found	High	High	2.392e-05
High	[R].MLVVLLQANRDPDAGIDEAQVEQDAQALFQAGELK.[W]	1xDeamidated [Q]	1.21077e-06	0.00015119	1	1	5	P08758	P08758 [152-186]		1	3796.91																No Quan Values	Not Found	Not Found	High	High	Not Found	Not Found	Not Found	Not Found	Not Found	Not Found	Not Found	Not Found	Not Found	Not Found	Not Found	Not Found	Not Found	Not Found	High	High	2.392e-05
High	[R].MLVVLLQANRDPDAGIDEAQVEQDAQALFQAGELK.[W]		2.09909e-06	0.00015119	1	1	8	P08758	P08758 [152-186]		1	3795.92	100		100				0		0	7.20004e+06			66.73				Not Found	Not Found	High	High	High	Not Found	Not Found	Not Found	Not Found	Not Found	Not Found	Not Found	Not Found	Not Found	Not Found	Not Found	Not Found	Not Found	High	High	2.392e-05
High	[R].MLSEAEEDDILLR.[R]	1xPhospho [S3(100)]	7.31691e-08	0.00015119	1	1	8	TGGT1_273870-t26_1-p1	TGGT1_273870-t26_1-p1 [152-164]	TGGT1_273870-t26_1-p1 1xPhospho [S154(100)]	0	1613.71	0.826	1.135	0.9	0.854609	0.930585	0.999924	17.66	44.78	56.9	3.44958e+06	3.38465e+06	3.83363e+06	38.74	49.61	11.2		Peak Found	Peak Found	Peak Found	Peak Found	Peak Found	High	Peak Found	Peak Found	High	Peak Found	Not Found	Not Found	High	Peak Found	High	Peak Found	Peak Found	Peak Found	High	High	2.392e-05
High	[-].MLQLNPQFDAIGK.[Q]	1xAcetyl [N-Term]; 1xOxidation [M1]	0.00019473	0.00015119	1	1	2	TGGT1_233350-t26_1-p1	TGGT1_233350-t26_1-p1 [1-13]	TGGT1_233350-t26_1-p1 1xAcetyl [N-Term]	0	1532.78	1.314	1.201	1.094	0.91264	0.661182	0.961162	95.69	43.5	0.42	3.05605e+06	3.51004e+06	4.21469e+06	28.5	64.39	28.47		Peak Found	Peak Found	Peak Found	Peak Found	Not Found	Peak Found	Not Found	Not Found	Peak Found	Peak Found	Not Found	Not Found	High	High	Peak Found	Peak Found	Not Found	Not Found	High	n/a	2.392e-05
High	[-].MLQLNPQFDAIGK.[Q]	1xAcetyl [N-Term]	6.70681e-06	0.00015119	1	1	34	TGGT1_233350-t26_1-p1	TGGT1_233350-t26_1-p1 [1-13]	TGGT1_233350-t26_1-p1 1xAcetyl [N-Term]	0	1516.78	1.818	1.786	1.018	0.649724	0.389987	0.984649	85.39	26.15	50.35	1.62479e+07	1.55856e+07	2.68259e+07	39.53	63.76	45.62		High	High	High	High	High	High	High	High	High	High	High	High	High	High	High	Peak Found	High	High	High	High	2.392e-05
High	[R].MLPLQALETAAFK.[E]	1xOxidation [M1]	9.79799e-06	0.00015119	1	1	30	TGGT1_205250-t26_1-p1	TGGT1_205250-t26_1-p1 [520-532]		0	1448.78	2.12	1.832	0.826	0.603861	0.338551	0.934825	40.66	11.9	42.41	1.22126e+07	1.48567e+07	2.72153e+07	65.41	59.06	38.96		High	High	High	High	High	High	High	Peak Found	High	High	Peak Found	Peak Found	High	High	High	High	High	High	High	High	2.392e-05
High	[R].MLPLQALETAAFK.[E]		4.95912e-07	0.00015119	1	1	40	TGGT1_205250-t26_1-p1	TGGT1_205250-t26_1-p1 [520-532]		0	1432.79	1.716	1.662	0.898	0.704578	0.588742	0.992718	72.03	22.29	22.97	9.44484e+07	5.50266e+07	6.20421e+07	45.58	21.21	43.26		High	High	High	High	High	High	High	High	High	High	High	High	High	High	High	High	High	High	High	High	2.392e-05
High	[R].MINADSTLRPLFQK.[D]		0.00033548	0.00015119	1	1	6	TGGT1_273930-t26_1-p1	TGGT1_273930-t26_1-p1 [216-229]		0	1633.87	1.649	1.516	1.088	0.553108	0.249123	0.987495	25.63	7	17.79	5.78634e+06	4.68609e+06	7.10233e+06	31	48.99	42.86		Peak Found	Peak Found	High	Peak Found	Peak Found	Peak Found	Peak Found	Peak Found	Peak Found	Peak Found	Peak Found	Peak Found	High	Peak Found	High	Peak Found	Peak Found	Peak Found	High	High	2.392e-05
High	[K].MLIQTQDSIPEIK.[E]	1xOxidation [M1]	2.10393e-05	0.00015119	1	1	10	TGGT1_249900-t26_1-p1	TGGT1_249900-t26_1-p1 [50-62]		0	1531.8	2.832	2.365	0.994	0.513181	0.464079	0.961162	57.8	85.63	7.55	4.11987e+07	1.45472e+07	3.44053e+07	46.33	109.25	51.76		Peak Found	High	Peak Found	Peak Found	Peak Found	Peak Found	High	Peak Found	Peak Found	Peak Found	Peak Found	Peak Found	High	High	High	Peak Found	Peak Found	Peak Found	High	High	2.392e-05
High	[K].MILAGLLDK.[K]		0.000325384	0.00015119	1	1	19	TGGT1_214210-t26_1-p1	TGGT1_214210-t26_1-p1 [384-392]		0	973.575	2.763	2.085	1.162	0.447768	0.238079	0.994098	9.03	2.92	24.26	1.28407e+07	4.64793e+06	1.17296e+07	36.15	70.4	65.64		High	High	High	High	Peak Found	High	Not Found	Peak Found	Peak Found	Not Found	Not Found	Peak Found	High	High	High	High	High	High	High	High	2.392e-05
High	[K].MLGSLGIELK.[G]		0.000311758	0.00015119	1	1	30	TGGT1_205470-t26_1-p1	TGGT1_205470-t26_1-p1 [289-298]		0	1060.61	1.42	1.544	1.156	0.696349	0.865702	0.982986	76.17	106.43	90.93	3.78471e+07	2.22658e+07	5.98734e+07	53.68	66.09	78.17		High	High	High	High	High	High	High	High	High	High	High	Not Found	High	High	High	High	Peak Found	Peak Found	High	High	2.392e-05
High	[R].MLGETRPLESNPGTLR.[G]		4.98197e-05	0.00015119	1	1	16	TGGT1_295350-t26_1-p1	TGGT1_295350-t26_1-p1 [92-107]		0	1770.92	1.238	0.953	1.085	0.886063	0.880089	0.937252	38.32	45	24.6	1.96985e+07	1.77373e+07	1.20513e+07	34.81	22.13	54.65		High	High	Peak Found	Peak Found	Peak Found	Peak Found	Peak Found	Peak Found	High	High	Peak Found	Peak Found	High	High	High	High	Peak Found	Peak Found	High	High	2.392e-05
High	[R].MIELFPSSK.[Q]		0.000180958	0.00015119	1	1	2	TGGT1_236540-t26_1-p1	TGGT1_236540-t26_1-p1 [478-486]		0	1051.55	1.723	1.55	1.112	0.516903	0.260201	0.99543	55.37	12.31	30.6	1.82335e+07	1.05818e+07	1.6398e+07	11.76	33.37	23.08		Peak Found	Peak Found	High	Peak Found	Peak Found	Peak Found	Peak Found	Peak Found	Peak Found	Peak Found	Peak Found	Peak Found	Peak Found	Peak Found	Peak Found	Peak Found	Peak Found	Peak Found	High	High	2.392e-05
High	[R].MLDMGFLPQIK.[L]		8.22453e-05	0.00015119	1	1	18	TGGT1_226250-t26_1-p1	TGGT1_226250-t26_1-p1 [403-413]		0	1292.67	1.442	1.438	0.933	0.927746	0.784392	0.992718	86.25	11.11	61.06	1.38314e+07	1.2527e+07	1.15316e+07	43.78	44.94	41.77		High	High	Peak Found	Peak Found	High	High	High	High	Peak Found	Peak Found	Peak Found	Peak Found	High	High	Peak Found	High	Peak Found	Peak Found	High	High	2.392e-05
High	[R].MLALFDLIDTNQDNTIDTEEAK.[E]	1xOxidation [M1]	3.09709e-07	0.00015119	1	1	12	TGGT1_229480-t26_1-p1	TGGT1_229480-t26_1-p1 [82-103]		0	2526.19	2.877	1.807	1.079	0.491072	0.449571	0.934825	68.85	53.54	19.55	1.19623e+07	2.8393e+06	7.55945e+06	71.07	49.29	70.71		High	High	High	Not Found	Peak Found	Peak Found	Peak Found	Peak Found	Peak Found	Peak Found	Peak Found	Not Found	Peak Found	Peak Found	High	High	Peak Found	Peak Found	High	High	2.392e-05
High	[R].MLALFDLIDTNQDNTIDTEEAK.[E]	1xDeamidated [N/Q]	1.77967e-06	0.00015119	1	1	14	TGGT1_229480-t26_1-p1	TGGT1_229480-t26_1-p1 [82-103]		0	2511.18																Not Reliable	Not Found	Not Found	Not Found	Not Found	Not Found	High	Not Found	Not Found	High	High	Not Found	Not Found	High	Not Found	High	Not Found	Not Found	Not Found	High	High	2.392e-05
High	[R].MLALFDLIDTNQDNTIDTEEAK.[E]		2.1706e-10	0.00015119	1	1	60	TGGT1_229480-t26_1-p1	TGGT1_229480-t26_1-p1 [82-103]		0	2510.2	2.004	2.417	0.85	0.679032	0.574504	0.934825	32.99	0.49	4.28	2.62681e+07	2.66433e+07	3.17918e+07	69.19	36.56	57.64		High	High	High	High	High	High	High	High	High	High	High	High	High	High	High	High	High	High	High	High	2.392e-05
High	[R].MKEDGDDSEEEEEELSINLGSMR.[L]	1xOxidation [M]; 1xPhospho [S8(100)]	2.79136e-07	0.00015119	1	1	12	TGGT1_234310-t26_1-p1	TGGT1_234310-t26_1-p1 [78-100]	TGGT1_234310-t26_1-p1 1xPhospho [S85(100)]	1	2738.07	0.557	1.157	1.734	0.975367	0.930865	0.996738	135.94	99.42	138.73	8.51034e+06	7.5472e+06	8.73178e+06	132.6	53.89	36.93		Peak Found	Peak Found	High	High	Peak Found	Peak Found	High	Peak Found	Peak Found	Peak Found	Peak Found	Peak Found	Peak Found	Peak Found	Peak Found	Peak Found	High	High	High	High	2.392e-05
High	[R].METLLQSLLTK.[S]	1xOxidation [M1]	2.79785e-06	0.00015119	1	1	14	TGGT1_219310-t26_1-p1	TGGT1_219310-t26_1-p1 [319-329]		0	1292.71	1.074	1.145	0.937	0.905394	0.854073	0.961162	73.29	125.68	35.06	7.09993e+06	6.72044e+06	9.36675e+06	62.66	46.31	77.66		High	High	High	Peak Found	Peak Found	Peak Found	Peak Found	Peak Found	Peak Found	High	Not Found	Not Found	High	High	Peak Found	Peak Found	High	Peak Found	High	High	2.392e-05
High	[K].NCAFGEKPEPVNTHLR.[D]	1xCarbamidomethyl [C2]; 1xDeamidated [N12]	0.00143527	0.00015119	1	1	3	TGGT1_213350-t26_1-p1	TGGT1_213350-t26_1-p1 [71-86]		0	1869.89																Not Reliable	High	Not Found	Not Found	Not Found	Not Found	Not Found	Not Found	Not Found	Not Found	Not Found	Not Found	High	Not Found	Not Found	Not Found	Not Found	Not Found	Not Found	High	High	2.392e-05
High	[K].NCPVLAIDNVR.[K]	1xCarbamidomethyl [C2]	3.22768e-05	0.00015119	1	1	26	TGGT1_261570-t26_1-p1	TGGT1_261570-t26_1-p1 [205-215]		0	1270.66	1.233	1.006	1.226	0.996739	0.876505	0.934825	32.38	83.06	4.56	2.94798e+07	2.39031e+07	2.40446e+07	73.48	37.77	86.65		High	High	High	High	Peak Found	Peak Found	High	High	High	High	Peak Found	High	High	High	High	High	Peak Found	Peak Found	High	High	2.392e-05
High	[K].NLSMLSLSLEALGDEQDK.[L]		2.25694e-09	0.00015119	1	1	2	TGGT1_251500-t26_1-p1	TGGT1_251500-t26_1-p1 [472-489]		0	1962.97																No Quan Values	Not Found	Not Found	High	Not Found	Not Found	Not Found	Not Found	Not Found	Not Found	Not Found	Not Found	Not Found	Not Found	Not Found	Not Found	Not Found	Not Found	Not Found	High	High	2.392e-05
High	[R].NLSFNATEESIR.[S]	1xPhospho [S3(100)]	1.96256e-06	0.00015119	1	1	14	TGGT1_291930-t26_1-p1	TGGT1_291930-t26_1-p1 [564-575]	TGGT1_291930-t26_1-p1 1xPhospho [S566(100)]	0	1460.64	0.666	0.538	0.87	0.559014	0.537943	0.984649	51.02	77.49	3.6	1.04158e+07	1.56341e+07	1.2136e+07	9.3	58.17	24.47		Peak Found	Peak Found	Peak Found	Peak Found	Peak Found	Peak Found	High	High	High	Peak Found	High	High	Peak Found	High	Peak Found	Peak Found	Peak Found	High	High	High	2.392e-05
High	[K].NLQNLLILTAMK.[A]		4.62957e-05	0.00015119	1	1	5	TGGT1_290950-t26_1-p1	TGGT1_290950-t26_1-p1 [1055-1066]		0	1371.8	0.527	2.032	0.546	0.781217	0.54399	0.934825	24.64	29.28	60.16	1.10413e+06	1.16849e+06	2.37476e+06	62.95	47.64	14.77		Peak Found	Peak Found	Peak Found	Peak Found	Peak Found	Not Found	Peak Found	High	Peak Found	Peak Found	Not Found	Not Found	Peak Found	High	High	Peak Found	Not Found	Not Found	High	High	2.392e-05
High	[R].NLNENMLPFDK.[V]		0.00061054	0.00015119	1	1	7	TGGT1_206690-t26_1-p1	TGGT1_206690-t26_1-p1 [312-322]		0	1334.64	1.624	1.594	1.028	0.784896	0.858681	0.934825	61.4	59.51	1.34	6.23158e+06	3.83778e+06	6.11612e+06	50.18	16.09	54.29		High	High	Peak Found	Peak Found	Peak Found	Peak Found	Peak Found	Peak Found	Peak Found	Peak Found	Not Found	Not Found	High	High	Peak Found	Peak Found	Peak Found	Not Found	High	High	2.392e-05
High	[K].NILVQCHVPLLVTTK.[L]	1xCarbamidomethyl [C6]	0.00142654	0.00015119	1	1	8	TGGT1_271888-t26_1-p1	TGGT1_271888-t26_1-p1 [242-256]		0	1734.99	1.213	2.155	0.563	0.485499	0.322187	0.934825	11.36	16.23	53.9	5.48359e+06	3.23211e+06	1.11663e+07	50.4	56.92	43.35		Peak Found	Peak Found	Peak Found	Peak Found	Not Found	Peak Found	High	High	Peak Found	Peak Found	Peak Found	Not Found	Peak Found	Peak Found	High	High	Not Found	Not Found	High	High	2.392e-05
High	[R].NLIVDELLAEGDGLK.[D]		0.000813553	0.00015119	1	1	2	TGGT1_260600-t26_1-p1	TGGT1_260600-t26_1-p1 [1419-1433]		0	1598.86	1.186	1.303	1.047	0.726208	0.483888	0.989832	59.48	19.43	110.28	982858	828842	1.09964e+06	91.5	27.43	16.54		Peak Found	Peak Found	Peak Found	Peak Found	Peak Found	Not Found	Peak Found	Peak Found	Peak Found	Not Found	Not Found	Not Found	Peak Found	Peak Found	Peak Found	High	Not Found	Not Found	High	High	2.392e-05
High	[R].NLLTDLEAK.[N]		0.000698354	0.00015119	1	1	34	ENSEMBL:ENSBTAP00000037665	ENSEMBL:ENSBTAP00000037665 [76-84]		0	1016.56	0.99	1.263	1.01	0.874787	0.924996	0.995712	33.28	7.53	38.84	3.1646e+07	3.19714e+07	4.24423e+07	108.29	87.59	101.74		High	High	High	High	Peak Found	High	High	High	High	High	High	High	High	High	High	High	High	High	High	High	2.392e-05
High	[R].NLLNLCELMK.[G]	1xCarbamidomethyl [C6]	0.00151627	0.00015119	1	1	6	TGGT1_249530-t26_1-p1	TGGT1_249530-t26_1-p1 [570-579]		0	1247.65	0.782	0.909	0.858	0.690309	0.92225	0.934825	57.55	13.24	12.48	2.07297e+06	4.25953e+06	4.01074e+06	92.67	66.57	78.99		Peak Found	Peak Found	High	Peak Found	Peak Found	Peak Found	Peak Found	Peak Found	Peak Found	High	Peak Found	Peak Found	Peak Found	High	Peak Found	Peak Found	Peak Found	Peak Found	High	High	2.392e-05
High	[K].NILGEVFDASNSHLK.[K]		1.47457e-08	0.00015119	1	1	38	TGGT1_219310-t26_1-p1	TGGT1_219310-t26_1-p1 [69-83]		0	1643.84	0.879	1.029	0.854	0.824893	0.678365	0.992718	62.28	15.31	40.54	1.71721e+07	8.50975e+06	1.90918e+07	82.55	86.28	60.15		High	High	High	High	Peak Found	High	High	High	High	High	High	High	High	High	High	High	High	High	High	High	2.392e-05
High	[K].NLIFPDTSLPLEDCIVK.[Y]	1xCarbamidomethyl [C14]	5.23168e-05	0.00015119	1	1	5	TGGT1_278830-t26_1-p1	TGGT1_278830-t26_1-p1 [221-237]		0	1974.03	4.404	2.081	2.275	0.403228	0.439699	0.836162	66.19	72.26	51.25	1.50339e+07	4.56335e+06	5.21289e+06	26.52	34.93	65.67		High	High	Peak Found	Peak Found	Not Found	Not Found	Not Found	Not Found	Peak Found	Not Found	Peak Found	Not Found	High	Peak Found	Not Found	Peak Found	Not Found	Peak Found	High	High	2.392e-05
High	[K].NLSPTLAAFLVK.[Q]		0.00010632	0.00015119	1	1	4	TGGT1_211260-t26_1-p1	TGGT1_211260-t26_1-p1 [236-247]		0	1273.75	0.682	1.321	0.457	0.516225	0.825673	0.749717	27.72	19.19	28.09	1.36599e+06	2.18653e+06	2.15085e+06	36.66	21.51	32.06		Peak Found	Peak Found	Peak Found	Peak Found	Not Found	Not Found	Peak Found	Peak Found	Peak Found	Peak Found	Not Found	Not Found	High	High	Peak Found	Peak Found	Not Found	Not Found	High	High	2.392e-05
High	[K].NLGLEELGIETDR.[V]		7.06978e-07	0.00015119	1	1	22	TGGT1_206470-t26_1-p1	TGGT1_206470-t26_1-p1 [329-341]		0	1458.74	1.38	1.716	0.851	0.425362	0.238079	0.937252	3.05	5.86	8.74	1.1122e+07	8.23117e+06	1.30627e+07	60.55	68.77	69.44		High	High	High	High	Peak Found	Peak Found	High	High	High	High	Peak Found	Peak Found	High	High	High	Peak Found	Peak Found	Peak Found	High	High	2.392e-05
High	[K].NLDVDNLVIEHIQVNR.[A]		8.38979e-07	0.00015119	1	1	18	TGGT1_299050-t26_1-p1	TGGT1_299050-t26_1-p1 [112-127]		0	1891	7.643	2.934	2.605	0.563729	0.710559	0.922361	136.17	32.1	71.23	2.91504e+07	3.95976e+06	1.16194e+07	26.65	136.1	56.99		High	High	Peak Found	High	Not Found	Not Found	High	High	Peak Found	Peak Found	Peak Found	Peak Found	High	High	High	High	Not Found	Peak Found	High	High	2.392e-05
High	[R].NLDLDSIIAEVK.[A]		9.40848e-05	0.00015119	1	8	12	Q5XKE5	Q5XKE5 [308-319]		0	1329.73	0.188	0.927	0.202	0.57268	0.877477	0.934825	130.83	57.13	63.09	1.68198e+06	8.96606e+06	7.4095e+06	114.05	31.05	26.89		Peak Found	Peak Found	High	High	Not Found	Not Found	Peak Found	Peak Found	Peak Found	Not Found	Not Found	Not Found	High	High	High	High	Not Found	Not Found	High	High	2.392e-05
High	[R].NLALVDELQSLSPITDLK.[V]		1.6162e-08	0.00015119	1	1	27	TGGT1_230960-t26_1-p1	TGGT1_230960-t26_1-p1 [392-409]		0	1969.09	2.753	2.296	0.877	0.582436	0.530272	0.961162	109.14	61.61	5.23	1.32734e+06	876903	1.56745e+06	87.2	56.7	21.91		High	High	High	High	High	Not Found	High	Peak Found	High	Peak Found	Peak Found	Not Found	High	High	High	High	Not Found	Not Found	High	High	2.392e-05
High	[R].NLAGEVAAAFADIHGEEK.[K]		4.38834e-07	0.00015119	1	1	36	TGGT1_313410-t26_1-p1	TGGT1_313410-t26_1-p1 [159-176]		0	1841.9	1.321	1.177	1.075	0.883538	0.826379	0.994098	43.15	51.65	6.58	7.78096e+06	8.8335e+06	9.55121e+06	51.42	49.46	46.53		High	High	High	High	High	High	High	High	High	High	High	Peak Found	High	High	High	High	High	High	High	High	2.392e-05
High	[R].NLAELLEAAGSERDEMEER.[K]	1xPhospho [S11(100)]	0.000367685	0.00015119	1	1	30	TGGT1_299130-t26_1-p1	TGGT1_299130-t26_1-p1 [1658-1676]	TGGT1_299130-t26_1-p1 1xPhospho [S1668(100)]	1	2241.97	0.97	0.822	1.276	0.83071	0.973385	0.983058	20.28	12.16	71.8	9.25234e+06	9.17045e+06	7.24988e+06	59.08	38.84	8.52		High	High	High	High	Peak Found	High	High	Peak Found	High	High	High	Peak Found	High	High	High	High	High	High	High	High	2.392e-05
High	[R].NLAEGESVEFR.[V]		3.28742e-05	0.00015119	1	1	18	TGGT1_320600-t26_1-p1	TGGT1_320600-t26_1-p1 [126-136]		0	1250.6	1.144	1.09	1.121	0.481232	0.493753	0.901552	4.15	9.69	9.43	3.6684e+07	2.45477e+07	2.85103e+07	48.81	53.32	54.79		High	High	High	High	Peak Found	Peak Found	High	Peak Found	Peak Found	Peak Found	Peak Found	High	High	Peak Found	High	High	Peak Found	Peak Found	High	High	2.392e-05
High	[R].NKPCDLPTFETK.[A]	1xCarbamidomethyl [C4]	2.09111e-05	0.00015119	1	1	24	TGGT1_201780-t26_1-p1	TGGT1_201780-t26_1-p1 [629-640]		0	1449.7	1.495	1.595	1.016	0.656208	0.670716	0.974333	71.65	15.31	24.26	6.57215e+07	2.9643e+07	4.72866e+07	61.5	47.62	74.83		High	High	High	High	High	Peak Found	High	High	Peak Found	High	Peak Found	Peak Found	High	High	High	High	Peak Found	Peak Found	High	High	2.392e-05
High	[K].NGTLSLEVNPSK.[K]	1xDeamidated [N1]	0.000742337	0.00015119	1	1	2	TGGT1_285870-t26_1-p1	TGGT1_285870-t26_1-p1 [176-187]		0	1259.65	2.479	2.456	1.419	0.398981	0.270118	0.934825	13.29	11.46	10.99	1.38114e+07	4.30896e+06	1.05778e+07	20.17	23.85	34.18		Not Found	Peak Found	Peak Found	Peak Found	Peak Found	Peak Found	Peak Found	Peak Found	Not Found	Peak Found	Not Found	Peak Found	Peak Found	Peak Found	High	Peak Found	Peak Found	Peak Found	High	High	2.392e-05
High	[R].NGILSVSAVDK.[G]	1xDeamidated [N1]	3.89228e-06	0.00015119	1	1	44	TGGT1_311720-t26_1-p1	TGGT1_311720-t26_1-p1 [513-523]		0	1103.59	2.197	2.279	0.964	0.419056	0.249123	0.952524	31.97	11.67	1.87	1.35618e+08	5.44051e+07	1.23976e+08	9.19	38.1	22.13		High	High	High	High	High	High	High	High	High	High	High	High	High	High	High	High	High	High	High	High	2.392e-05
High	[R].NGIDVSDDEEDTQR.[V]	1xDeamidated [N1]; 1xPhospho [S6(100)]	3.41537e-07	0.00015119	1	1	14	TGGT1_267300-t26_1-p1	TGGT1_267300-t26_1-p1 [230-243]	TGGT1_267300-t26_1-p1 1xPhospho [S235(100)]	0	1673.62	0.65	0.694	0.938	0.365219	0.405929	0.961162	0.3	8.02	8.8	1.65918e+07	2.54769e+07	1.56632e+07	17.45	23.85	19.17		High	Peak Found	Not Found	Not Found	Peak Found	High	High	High	High	Peak Found	Peak Found	Peak Found	Peak Found	High	High	Peak Found	Peak Found	Peak Found	High	High	2.392e-05
High	[R].NLEPDDISDPENEAAAPACAETGASR.[A]	1xCarbamidomethyl [C19]; 1xPhospho [S8(100)]	1.9506e-06	0.00015119	1	1	4	TGGT1_281900-t26_1-p1	TGGT1_281900-t26_1-p1 [224-249]	TGGT1_281900-t26_1-p1 1xPhospho [S231(100)]	0	2780.14	100	100	0.971			0.976925	0	0	25.09	7.24562e+06		7.29801e+06	19.29		13.26		Peak Found	Peak Found	High	High	Peak Found	Peak Found	Not Found	Not Found	Not Found	Not Found	Not Found	Not Found	Peak Found	Peak Found	Peak Found	Peak Found	Peak Found	Peak Found	High	High	2.392e-05
High	[K].NLSVVTPPELVTDDPGDMPDCK.[I]	1xCarbamidomethyl [C21]; 1xPhospho [S3(99.9)]	2.94485e-05	0.00015119	1	1	26	TGGT1_293180-t26_1-p1	TGGT1_293180-t26_1-p1 [95-116]	TGGT1_293180-t26_1-p1 1xPhospho [S97(99.9)]	0	2479.08	1.35	1.454	0.657	0.536792	0.415063	0.934825	9.88	29.6	11.75	2.16523e+07	1.56845e+07	3.47781e+07	14.6	38.65	39.66		High	High	Peak Found	High	Peak Found	Peak Found	Not Found	Not Found	High	Peak Found	Peak Found	Peak Found	High	High	High	High	Peak Found	High	High	High	2.392e-05
High	[K].NLSVVTPPELVTDDPGDMPDCKISPR.[C]	1xCarbamidomethyl [C21]; 1xPhospho [S24(100)]	2.57809e-07	0.00015119	1	1	45	TGGT1_293180-t26_1-p1	TGGT1_293180-t26_1-p1 [95-120]	TGGT1_293180-t26_1-p1 1xPhospho [S118(100)]	1	2932.35	0.705	0.688	0.932	0.594629	0.793731	0.934825	32.14	15.71	13.5	2.47392e+08	3.24495e+08	2.65392e+08	24.32	17.88	39.87		High	High	High	High	High	High	High	High	High	High	High	High	High	High	High	High	High	High	High	High	2.392e-05
High	[K].NLSVVTPPELVTDDPGDMPDCKISPR.[C]	1xCarbamidomethyl [C21]; 1xDeamidated [N1]; 1xPhospho [S24(100)]	2.30069e-06	0.00015119	1	1	29	TGGT1_293180-t26_1-p1	TGGT1_293180-t26_1-p1 [95-120]	TGGT1_293180-t26_1-p1 1xPhospho [S118(100)]	1	2933.33	1.733	2.103	0.651	0.485081	0.455317	0.961162	21.68	66.83	44.97	3.93203e+07	3.1349e+07	6.04042e+07	49.67	40.21	17.75		High	Peak Found	High	High	High	High	High	High	High	Not Found	Peak Found	High	High	Not Found	High	High	High	High	High	High	2.392e-05
High	[K].NNSLEQFFINITNEMLQK.[N]		2.27607e-08	0.00015119	1	1	14	TGGT1_235470-t26_1-p1	TGGT1_235470-t26_1-p1 [480-497]		0	2183.08	7.415	0.014	100	0.365219	0.238079	0.568849	3.65	14.65	0	2.5695e+07	3.46528e+06	50646	56.12	42.18	13.27		Not Found	Not Found	High	High	High	Not Found	High	High	Not Found	Not Found	Not Found	Peak Found	Not Found	Not Found	High	Not Found	Peak Found	Peak Found	High	High	2.392e-05
High	[K].NNPVLLGDPGVGK.[T]		0.000325384	0.00015119	1	1	4	TGGT1_275690-t26_1-p1	TGGT1_275690-t26_1-p1 [347-359]		0	1279.7	1.705	1.255	1.093	0.621626	0.739997	0.969697	14.04	62.55	41.88	5.97027e+06	3.70968e+06	4.65676e+06	31.63	13.32	42.98		Peak Found	Peak Found	Peak Found	Peak Found	Not Found	Not Found	Peak Found	Peak Found	Not Found	Not Found	Not Found	Not Found	High	High	Peak Found	Peak Found	Not Found	Not Found	High	High	9.364e-05
High	[R].NNFLEDVPTEK.[E]	1xDeamidated [N]	0.000239709	0.00015119	1	1	31	TGGT1_255260-t26_1-p1	TGGT1_255260-t26_1-p1 [136-146]		0	1306.62	1.899	1.708	1.112	0.365219	0.313624	0.994098	0.03	22.04	25.92	1.34642e+07	8.13161e+06	1.36222e+07	24.24	23.2	31.6		Peak Found	High	High	High	Peak Found	High	Peak Found	Peak Found	High	Peak Found	Peak Found	Peak Found	High	High	High	Peak Found	High	High	High	High	2.392e-05
High	[R].NNFLEDVPTEK.[E]		8.4798e-05	0.00015119	1	1	32	TGGT1_255260-t26_1-p1	TGGT1_255260-t26_1-p1 [136-146]		0	1305.63	1.474	1.16	1.356	0.485499	0.844571	0.896215	31.32	27.85	20.07	3.95278e+07	2.21345e+07	2.56814e+07	51.97	43.73	66.37		High	High	High	High	Peak Found	High	High	High	High	High	High	High	High	High	High	High	High	Peak Found	High	High	2.392e-05
High	[K].NNETAVVHLLDVLNK.[L]	1xDeamidated [N]	4.92143e-05	0.00015119	1	1	3	TGGT1_312630-t26_1-p1	TGGT1_312630-t26_1-p1 [1141-1155]		0	1679.9	2.732	3.263	0.837	0.604499	0.353527	0.934825	11.68	7.63	3.76	1.47103e+06	678700	1.7572e+06	66.56	20.06	49.28		Peak Found	Peak Found	Peak Found	High	Peak Found	Peak Found	Peak Found	Peak Found	Peak Found	Peak Found	Not Found	Not Found	Peak Found	Peak Found	Peak Found	Peak Found	Peak Found	Not Found	High	High	2.392e-05
High	[K].NNETAVVHLLDVLNK.[L]		7.48702e-06	0.00015119	1	1	20	TGGT1_312630-t26_1-p1	TGGT1_312630-t26_1-p1 [1141-1155]		0	1678.91	1.411	1.192	0.952	0.564478	0.964453	0.961162	13.64	36.04	34.98	6.42702e+06	4.55469e+06	6.74815e+06	69.06	90.69	91.18		High	High	High	High	High	Peak Found	Peak Found	Peak Found	Peak Found	High	Peak Found	Peak Found	High	High	High	High	Peak Found	Peak Found	High	High	2.392e-05
High	[K].NNEIVLVK.[F]	1xDeamidated [N]	0.00132582	0.00015119	1	1	16	TGGT1_211680-t26_1-p1	TGGT1_211680-t26_1-p1 [43-50]		0	929.53	1.464	1.356	1.154	0.451945	0.364449	0.920446	9.88	18.81	9.58	2.30645e+07	1.38358e+07	1.87613e+07	7.76	30.99	13.26		High	High	High	Peak Found	Peak Found	High	Peak Found	Peak Found	Peak Found	Peak Found	Peak Found	Peak Found	High	High	Peak Found	Peak Found	High	High	High	High	2.392e-05
High	[R].NNDGSSAPTPK.[D]	1xDeamidated [N]	2.09909e-06	0.00015119	1	1	161	TGGT1_271050-t26_1-p1	TGGT1_271050-t26_1-p1 [135-145]		0	1088.49	2.389	0.532	3.313	0.398981	0.593817	0.830925	22.45	15.79	64.88	1.02988e+08	3.79325e+07	1.82527e+07	48.66	35.8	84.96		Peak Found	High	High	High	High	High	High	High	High	High	High	High	High	High	High	High	High	High	High	High	2.392e-05
High	[R].NNDGSSAPTPK.[D]		6.97312e-05	0.00015119	1	1	101	TGGT1_271050-t26_1-p1	TGGT1_271050-t26_1-p1 [135-145]		0	1087.5	1.231	0.356	3.455	0.657504	0.70065	0.836162	48.56	125.65	59.65	5.10791e+07	4.63374e+07	1.47838e+07	84.04	6.91	128.15		High	High	High	High	High	High	High	High	High	High	High	High	High	High	High	High	High	High	High	High	2.392e-05
High	[R].NMSVIAHVDHGK.[S]		0.000128504	0.00015119	1	1	2	TGGT1_205470-t26_1-p1	TGGT1_205470-t26_1-p1 [21-32]		0	1307.65	1.064	1.357	0.389	0.905394	0.473744	0.978306	95.52	23.62	58.42	9.21476e+06	6.99258e+06	1.91355e+07	43.08	94.57	76.34		Peak Found	Peak Found	Peak Found	Not Found	Peak Found	Peak Found	Peak Found	Peak Found	Peak Found	Peak Found	Not Found	Not Found	High	Peak Found	Peak Found	Peak Found	Not Found	Not Found	High	High	2.392e-05
High	[K].NMITGTSQADVALLVVPAEAGGFEGAFSK.[E]	1xDeamidated [N/Q]; 1xOxidation [M2]	1.34339e-06	0.00015119	1	2	12	TGGT1_286420A-t26_1-p1	TGGT1_286420A-t26_1-p1 [101-129]		0	2897.42	0.902	1.313	0.625	0.958242	0.550968	0.934825	102.89	25.97	36.97	1.83352e+07	2.85372e+07	3.45239e+07	55.11	62.79	12.19		Peak Found	Not Found	High	Not Found	Not Found	High	Not Found	Not Found	Not Found	Peak Found	High	Peak Found	Not Found	Not Found	High	Not Found	Not Found	High	High	High	2.392e-05
High	[K].NMITGTSQADVALLVVPAEAGGFEGAFSK.[E]	1xOxidation [M2]	1.77402e-10	0.00015119	1	2	52	TGGT1_286420A-t26_1-p1	TGGT1_286420A-t26_1-p1 [101-129]		0	2896.44	2.962	2.19	0.824	0.79502	0.793661	0.984545	52.37	95.07	1.61	2.79029e+07	1.89744e+07	3.4231e+07	76.02	116.36	30.03		High	High	High	High	High	High	High	High	High	High	High	Peak Found	High	High	High	High	High	High	High	High	2.392e-05
High	[K].NMITGTSQADVALLVVPAEAGGFEGAFSK.[E]	1xDeamidated [N/Q]	1.94893e-09	0.00015119	1	2	53	TGGT1_286420A-t26_1-p1	TGGT1_286420A-t26_1-p1 [101-129]		0	2881.43	0.753	3.502	0.81	0.843644	0.761652	0.994098	144.52	30.21	131.32	7.77556e+06	3.19509e+06	1.34683e+07	152.56	83.1	106.71		Peak Found	Peak Found	High	High	High	High	Peak Found	High	High	High	High	High	Peak Found	High	High	High	High	High	High	High	2.392e-05
High	[K].NMITGTSQADVALLVVPAEAGGFEGAFSK.[E]		1.37748e-11	0.00015119	1	2	117	TGGT1_286420A-t26_1-p1	TGGT1_286420A-t26_1-p1 [101-129]		0	2880.44	1.603	0.531	0.832	0.847994	0.744989	0.983058	27.89	113.87	54.05	1.53834e+08	1.24204e+08	5.09433e+07	79.85	36.2	114.26		High	High	High	High	High	High	High	High	High	High	High	High	High	High	High	High	High	High	High	High	2.392e-05
High	[K].NLVVDPLPR.[V]		0.000818536	0.00015119	1	1	23	TGGT1_288650-t26_1-p1	TGGT1_288650-t26_1-p1 [75-83]		0	1022.6	1.468	1.019	0.914	0.620337	0.974055	0.943777	65.46	65.88	20.09	3.24247e+07	1.90053e+07	1.93666e+07	41	42.79	81.48		High	High	Peak Found	High	Not Found	Not Found	High	High	High	High	Peak Found	High	High	High	High	High	Peak Found	Peak Found	High	High	2.392e-05
High	[R].NIVHGSDSVESANK.[E]		1.34027e-07	0.00015119	1	1	10	TGGT1_295350-t26_1-p1	TGGT1_295350-t26_1-p1 [117-130]		0	1456.7	4.1	1.765	3.859	0.488351	0.439593	0.934825	96.55	59.01	126.55	3.90652e+07	5.81303e+06	1.01222e+07	84.25	37.25	29.29		High	Peak Found	High	High	Peak Found	Peak Found	Peak Found	Peak Found	Peak Found	Peak Found	Peak Found	Peak Found	Peak Found	Peak Found	Peak Found	Peak Found	Peak Found	Peak Found	High	High	2.392e-05
High	[K].NLVENCLDEQQPKDELSVEER.[N]	1xCarbamidomethyl [C6]; 1xDeamidated [N/Q]	0.000524065	0.00015119	1	1	7	TGGT1_263090-t26_1-p1	TGGT1_263090-t26_1-p1 [91-111]		1	2545.17	0.302	0.12	1.187	0.511417	0.381775	0.989832	90.32	9.86	94.4	1.29984e+07	4.50444e+07	8.23093e+06	56.12	62.69	33.92		High	Peak Found	Peak Found	High	Not Found	Not Found	Not Found	Not Found	Not Found	Not Found	Not Found	Not Found	Peak Found	High	Peak Found	Peak Found	Not Found	Not Found	High	High	2.392e-05
High	[K].NLVENCLDEQQPKDELSVEER.[N]	1xCarbamidomethyl [C6]	1.4499e-10	0.00015119	1	1	38	TGGT1_263090-t26_1-p1	TGGT1_263090-t26_1-p1 [91-111]		1	2544.19	1.277	1.515	0.934	0.87363	0.781616	0.934825	34.38	16.52	7.68	1.00321e+08	7.85575e+07	1.19008e+08	59.63	25.21	59.46		High	High	High	High	High	High	High	High	High	High	High	High	High	High	High	High	High	High	High	High	2.392e-05
High	[K].NLVENCLDEQQPK.[D]	1xCarbamidomethyl [C6]	1.48144e-06	0.00015119	1	1	26	TGGT1_263090-t26_1-p1	TGGT1_263090-t26_1-p1 [91-103]		0	1586.75	1.894	1.302	1.105	0.633437	0.745492	0.934825	5.16	53.76	12.39	6.43887e+07	3.4005e+07	4.42622e+07	70.44	43.04	75.3		High	High	High	High	Peak Found	Peak Found	High	High	High	High	High	Peak Found	High	High	High	High	Peak Found	Peak Found	High	High	2.392e-05
High	[K].NLVALIHPMDGTK.[Q]		0.000405449	0.00015119	1	1	4	TGGT1_205380-t26_1-p1	TGGT1_205380-t26_1-p1 [141-153]		0	1408.76	1.4	4.758	0.361	0.451945	0.392632	0.934825	29.08	28.07	97.47	2.28921e+06	1.33373e+06	5.6508e+06	36.71	27.01	45.43		Peak Found	Peak Found	Peak Found	Peak Found	Not Found	Peak Found	Peak Found	Peak Found	Peak Found	Peak Found	Not Found	Not Found	High	High	Peak Found	Peak Found	Not Found	Not Found	High	High	2.392e-05
High	[K].NLSVVTPPELVTDDPGDMPDCKISPR.[C]	1xCarbamidomethyl [C21]; 1xDeamidated [N1]; 2xPhospho [T6(96.5); S24(100)]	0.000170229	0.00015119	1	1	28	TGGT1_293180-t26_1-p1	TGGT1_293180-t26_1-p1 [95-120]	TGGT1_293180-t26_1-p1 2xPhospho [T100(96.5); S118(100)]	1	3013.3	1.253	1.045	1.198	0.896896	0.91604	0.992718	83.76	84.52	1.75	5.55631e+07	4.43494e+07	4.6362e+07	39.61	24.03	68.82		Not Found	Peak Found	High	High	High	Peak Found	High	High	High	High	High	Not Found	Not Found	Peak Found	Peak Found	Peak Found	High	Peak Found	High	High	2.392e-05
High	[K].NLSVVTPPELVTDDPGDMPDCKISPR.[C]	1xCarbamidomethyl [C21]; 2xPhospho [T6(96.8); S24(100)]	5.31642e-06	0.00015119	1	1	57	TGGT1_293180-t26_1-p1	TGGT1_293180-t26_1-p1 [95-120]	TGGT1_293180-t26_1-p1 2xPhospho [T100(96.8); S118(100)]	1	3012.31	0.41	0.672	1.02	0.520242	0.567008	0.989832	36.55	55.69	58.22	9.17254e+07	1.91754e+08	1.24773e+08	25.32	41.64	33.92		High	High	High	High	High	High	High	High	High	High	High	High	High	High	High	High	High	High	High	High	2.392e-05
High	[K].NLSVVTPPELVTDDPGDMPDCKISPR.[C]	1xCarbamidomethyl [C21]; 1xOxidation [M18]; 1xPhospho [S24(100)]	0.000484051	0.00015119	1	1	31	TGGT1_293180-t26_1-p1	TGGT1_293180-t26_1-p1 [95-120]	TGGT1_293180-t26_1-p1 1xPhospho [S118(100)]	1	2948.34	0.83	1.036	0.801	0.683605	0.702816	0.935434	52.72	3.34	50.57	4.88033e+07	4.78761e+07	4.01455e+07	60.59	28.45	53.18		High	High	High	High	Peak Found	Peak Found	High	High	High	High	High	High	High	High	High	High	Peak Found	Peak Found	High	High	2.392e-05
High	[R].NGGGEIVSLLK.[T]	1xDeamidated [N1]	7.42416e-07	0.00015119	1	1	46	TGGT1_318430-t26_1-p1	TGGT1_318430-t26_1-p1 [412-422]		0	1087.6	2.177	2.959	0.761	0.398981	0.270118	0.934825	24.37	18.73	46.02	3.31351e+07	1.35779e+07	4.52588e+07	9.98	25.62	39.24		High	High	High	High	High	High	High	High	High	High	High	High	High	High	High	High	High	High	High	High	2.392e-05
High	[R].NGEGSDSFEDLEGDVLSR.[D]	1xDeamidated [N1]; 1xPhospho [S5(100)]	1.11991e-08	0.00015119	1	1	4	TGGT1_283550-t26_1-p1	TGGT1_283550-t26_1-p1 [742-759]	TGGT1_283550-t26_1-p1 1xPhospho [S746(100)]	0	2006.79																No Quan Values	Not Found	Not Found	Not Found	Not Found	Not Found	Not Found	Not Found	Not Found	High	Not Found	Not Found	Not Found	Not Found	Not Found	High	Not Found	Not Found	Not Found	High	High	2.392e-05
High	[R].NFVQGEENEENVEQTFGVR.[R]		2.52166e-06	0.00015119	1	1	2	TGGT1_321680-t26_1-p1	TGGT1_321680-t26_1-p1 [121-139]		0	2225.01																No Quan Values	Not Found	Not Found	Not Found	Not Found	Not Found	Not Found	Not Found	Not Found	Not Found	Not Found	Not Found	Not Found	Not Found	High	Not Found	Not Found	Not Found	Not Found	High	High	2.392e-05
High	[K].NFVDIVFDR.[E]		0.000533759	0.00015119	1	1	20	TGGT1_235470-t26_1-p1	TGGT1_235470-t26_1-p1 [498-506]		0	1124.57	2.39	1.971	1.021	0.603944	0.425408	0.982155	104.39	27.93	53.62	1.17589e+07	2.88671e+06	5.68845e+06	78.82	68.94	89.99		High	High	High	High	Peak Found	Peak Found	High	Peak Found	Peak Found	Peak Found	Peak Found	Peak Found	High	High	High	High	High	Peak Found	High	High	2.392e-05
High	[K].NEKDVMMEEESDEDSDDEEKSERPVK.[K]	1xOxidation [M]; 2xPhospho [S11(100); S15(100)]	9.2375e-05	0.00015119	1	1	23	TGGT1_291930-t26_1-p1	TGGT1_291930-t26_1-p1 [379-404]	TGGT1_291930-t26_1-p1 2xPhospho [S389(100); S393(100)]	2	3275.22	0.203	0.974	0.265	0.642683	0.786285	0.934825	136.98	40.72	110.6	1.32491e+07	6.53897e+07	6.60507e+07	123.53	51.82	25.58		High	High	Peak Found	Peak Found	Peak Found	Not Found	Peak Found	Peak Found	High	High	High	Peak Found	Peak Found	High	High	High	High	Peak Found	High	High	2.392e-05
High	[K].NEKDVMMEEESDEDSDDEEKSERPVK.[K]	1xDeamidated [N1]; 2xPhospho [S11(100); S15(100)]	1.66777e-05	0.00015119	1	1	12	TGGT1_291930-t26_1-p1	TGGT1_291930-t26_1-p1 [379-404]	TGGT1_291930-t26_1-p1 2xPhospho [S389(100); S393(100)]	2	3260.21	1.251	0.566	1.195	0.931746	0.906407	0.997101	133.9	101.27	103.56	3.58416e+07	3.15669e+07	2.99831e+07	101.02	83.8	56.49		Peak Found	High	Peak Found	Peak Found	High	High	Peak Found	Peak Found	Peak Found	Peak Found	Peak Found	Peak Found	Peak Found	High	Peak Found	Not Found	Peak Found	High	High	High	2.392e-05
High	[K].NEKDVMMEEESDEDSDDEEKSERPVK.[K]	2xPhospho [S11(100); S15(100)]	5.88504e-07	0.00015119	1	1	60	TGGT1_291930-t26_1-p1	TGGT1_291930-t26_1-p1 [379-404]	TGGT1_291930-t26_1-p1 2xPhospho [S389(100); S393(100)]	2	3259.22	0.606	1.028	0.717	0.554063	0.863779	0.934825	50.9	37.27	46.14	6.45296e+07	1.38295e+08	1.32315e+08	78.52	54.38	22.83		High	High	Not Found	Not Found	High	High	High	High	High	High	High	High	High	High	High	High	High	High	High	High	2.392e-05
High	[K].NEEGFITDLLK.[S]		3.58119e-05	0.00015119	1	1	22	TGGT1_239740-t26_1-p1	TGGT1_239740-t26_1-p1 [145-155]		0	1278.66	1.228	0.972	0.91	0.688787	0.729627	0.992724	18.28	2.8	1.65	1.86717e+07	1.35407e+07	2.05186e+07	83.17	81.97	74.65		High	High	High	High	Peak Found	Peak Found	High	High	Peak Found	Peak Found	Peak Found	Peak Found	High	High	High	High	High	Peak Found	High	High	2.392e-05
High	[K].NEEGEADEPEEK.[E]		0.000902547	0.00015119	1	1	2	TGGT1_244560-t26_1-p1	TGGT1_244560-t26_1-p1 [833-844]		0	1375.55	2.094	3.456	0.606	0.398981	0.319092	0.934825	20.97	24.2	47.68	2.24687e+06	869762	4.24541e+06	52.06	49.31	29.27		High	Peak Found	Not Found	Not Found	Not Found	Not Found	Peak Found	Peak Found	Not Found	Not Found	Not Found	Not Found	Peak Found	Peak Found	Not Found	Not Found	Not Found	Not Found	High	High	2.392e-05
High	[R].NEEENSGSPPPSSDADDPSSAAGADGQRSPPQEPDKELQMR.[K]	3xPhospho [S]	0.000502125	0.00015119	1	1	15	TGGT1_264610-t26_1-p1	TGGT1_264610-t26_1-p1 [83-123]	TGGT1_264610-t26_1-p1 3xPhospho [S]	2	4519.75	0.381	0.764	0.499	0.660632	0.591705	0.974673	121.94	32.33	1.81	3.94504e+07	1.03483e+08	3.2857e+07	77.73	71.47	71.71		High	Peak Found	High	Peak Found	Peak Found	Not Found	Peak Found	Peak Found	Peak Found	Peak Found	High	High	Peak Found	Peak Found	Peak Found	Peak Found	Peak Found	Peak Found	High	High	2.392e-05
High	[R].NEEENSGSPPPSSDADDPSSAAGADGQRSPPQEPDKELQMR.[K]	1xDeamidated [N/Q]; 2xPhospho [S]	0.000361006	0.00015119	1	1	28	TGGT1_264610-t26_1-p1	TGGT1_264610-t26_1-p1 [83-123]	TGGT1_264610-t26_1-p1 2xPhospho [S]	2	4440.77	1.051	2.517	0.308	0.736641	0.421331	0.920446	3.94	58.08	63.72	9.3343e+06	1.72217e+07	2.91572e+07	68.47	51.06	24.41		High	High	Peak Found	High	Peak Found	Not Found	Not Found	Not Found	Peak Found	Peak Found	High	High	Peak Found	Peak Found	Peak Found	High	High	High	High	High	2.392e-05
High	[R].NEEENSGSPPPSSDADDPSSAAGADGQRSPPQEPDKELQMR.[K]	2xPhospho [S]	6.7632e-05	0.00015119	1	1	45	TGGT1_264610-t26_1-p1	TGGT1_264610-t26_1-p1 [83-123]	TGGT1_264610-t26_1-p1 2xPhospho [S]	2	4439.79	0.698	0.409	1.709	0.634407	0.387379	0.934825	64.08	36.82	48.02	1.57787e+08	2.2591e+08	7.30325e+07	59.54	48.65	31.48		High	Peak Found	High	High	Not Found	High	High	High	High	High	High	High	High	Peak Found	High	High	High	High	High	High	2.392e-05
High	[R].NEEENSGSPPPSSDADDPSSAAGADGQRSPPQEPDKELQMR.[K]	1xDeamidated [N/Q]; 1xPhospho [S]	0.000386106	0.00015119	1	1	23	TGGT1_264610-t26_1-p1	TGGT1_264610-t26_1-p1 [83-123]	TGGT1_264610-t26_1-p1 1xPhospho [S]	2	4360.81	0.234	0.121	1.932	0.455303	0.270118	0.934825	63.69	18.19	79.78	8.13418e+06	8.08145e+07	6.10827e+06	98.56	63.96	50.26		Not Found	Peak Found	Peak Found	High	Peak Found	High	High	Peak Found	High	High	High	Peak Found	Peak Found	Peak Found	Peak Found	High	High	Not Found	High	High	0.0003093
High	[R].NEEENSGSPPPSSDADDPSSAAGADGQRSPPQEPDKELQMR.[K]	1xPhospho [S]	3.14971e-05	0.00015119	1	1	49	TGGT1_264610-t26_1-p1	TGGT1_264610-t26_1-p1 [83-123]	TGGT1_264610-t26_1-p1 1xPhospho [S]	2	4359.82	0.53	1.2	0.785	0.955017	0.798859	0.934825	9.52	69.88	49.28	1.56426e+08	2.22064e+08	1.99179e+08	23.82	63.08	25.06		High	High	High	High	High	High	High	Peak Found	High	High	High	High	High	High	High	High	High	High	High	High	2.392e-05
High	[R].NEEENSGSPPPSSDADDPSSAAGADGQR.[S]	1xPhospho [S6(96.7)]	1.40624e-10	0.00015119	1	1	24	TGGT1_264610-t26_1-p1	TGGT1_264610-t26_1-p1 [83-110]	TGGT1_264610-t26_1-p1 1xPhospho [S88(96.7)]	0	2824.08	0.161	0.453	0.426	0.447768	0.305722	0.934825	32.14	29.25	67.73	1.01253e+07	6.27768e+07	3.24456e+07	76.38	16.63	17.92		High	High	Peak Found	High	Peak Found	Peak Found	High	High	Peak Found	High	Peak Found	High	Peak Found	Peak Found	High	High	Peak Found	Peak Found	High	High	2.392e-05
High	[R].NECFLSHKDDSPDLPK.[L]	1xCarbamidomethyl [C3]	5.25181e-06	0.00015119	1	1	48	P02769	P02769 [123-138]		1	1901.87	1.289	0.63	2.709	0.72226	0.658729	0.934825	65.79	83.54	63.28	2.32067e+08	9.52655e+07	6.00447e+07	70.4	72.1	126.84		High	High	High	High	High	High	High	High	High	High	High	Peak Found	High	High	High	High	Peak Found	Peak Found	High	High	2.392e-05
High	[K].NEATINPTNTLFDVK.[R]	1xDeamidated [N]	1.09125e-06	0.00015119	1	1	24	TGGT1_311720-t26_1-p1	TGGT1_311720-t26_1-p1 [92-106]		0	1677.83	3.627	3.393	1.059	0.398981	0.249123	0.992718	45.3	29.62	1.32	3.11675e+07	8.44092e+06	3.44845e+07	30.63	38.58	31.19		High	High	High	High	High	Peak Found	High	Peak Found	Peak Found	High	Peak Found	Peak Found	High	High	High	High	Peak Found	High	High	High	2.392e-05
High	[K].NEATINPTNTLFDVK.[R]		1.68048e-07	0.00015119	1	1	38	TGGT1_311720-t26_1-p1	TGGT1_311720-t26_1-p1 [92-106]		0	1676.85	1.366	1.517	1.135	0.514943	0.553941	0.989832	39.38	40.35	0.59	2.23747e+08	1.2945e+08	1.96347e+08	50.77	42.45	71.84		High	High	High	High	High	High	High	High	High	High	High	High	High	High	High	High	High	High	High	High	2.392e-05
High	[R].NEAQAAGLDNLLK.[Q]		2.93128e-07	0.00015119	1	1	30	TGGT1_224900-t26_1-p1	TGGT1_224900-t26_1-p1 [125-137]		0	1356.71	1.295	1.338	0.971	0.518431	0.436677	0.983058	33.73	20.76	0.52	2.50346e+07	1.93326e+07	2.5872e+07	62.7	47.19	59.88		High	High	High	High	Peak Found	High	High	High	High	Peak Found	High	High	High	High	High	High	Peak Found	High	High	High	2.392e-05
High	[K].NDLQELSAFLEENKK.[F]	1xDeamidated [N/Q]	5.26377e-05	0.00015119	1	1	4	TGGT1_207620-t26_1-p1	TGGT1_207620-t26_1-p1 [363-377]		1	1778.88	0.143	1.562	0.077	0.441967	0.270118	0.819123	80.13	10.66	91.42	1.61858e+06	1.46545e+07	2.1243e+07	101.18	16.39	8.33		Peak Found	Peak Found	High	High	Not Found	Not Found	Not Found	Not Found	Not Found	Not Found	Not Found	Not Found	Not Found	Not Found	Not Found	Not Found	Not Found	Not Found	High	High	2.392e-05
High	[K].NDLQELSAFLEENKK.[F]		8.91873e-07	0.00015119	1	1	16	TGGT1_207620-t26_1-p1	TGGT1_207620-t26_1-p1 [363-377]		1	1777.9	0.445	1.569	0.51	0.733827	0.5728	0.934825	126.2	65.77	47.19	8.30114e+06	1.86493e+07	2.93519e+07	105.25	39.38	33.74		High	High	Peak Found	High	Peak Found	Peak Found	High	Peak Found	High	High	Not Found	Not Found	High	High	Peak Found	Peak Found	Not Found	Not Found	High	High	2.392e-05
High	[R].NDLLPFNSK.[I]	1xDeamidated [N]	0.00165145	0.00015119	1	1	40	TGGT1_232350-t26_1-p1	TGGT1_232350-t26_1-p1 [102-110]		0	1048.53	1.528	1.341	1.274	0.365219	0.462385	0.934825	1.14	15.86	29.4	7.23876e+07	4.23644e+07	5.68151e+07	32.95	34.79	51.34		High	High	High	High	High	High	Peak Found	High	High	High	High	High	High	High	High	High	High	High	High	High	2.392e-05
High	[R].NDLLPFNSK.[I]		0.000694101	0.00015119	1	1	32	TGGT1_232350-t26_1-p1	TGGT1_232350-t26_1-p1 [102-110]		0	1047.55	1.372	1.338	1.209	0.467973	0.721908	0.934825	26.54	18.02	18.82	9.99633e+07	6.18171e+07	8.27094e+07	54.29	48.89	69.88		High	High	High	High	High	High	Peak Found	High	High	High	High	High	High	High	High	High	Peak Found	High	High	High	2.392e-05
High	[K].NDELTLEGIR.[Q]		2.97424e-06	0.00015119	1	1	30	TGGT1_250770-t26_1-p1	TGGT1_250770-t26_1-p1 [244-253]		0	1159.6	1.388	1.214	1.093	0.719587	0.838902	0.937594	2.45	36.2	6.81	4.70077e+07	3.38635e+07	4.11163e+07	74.09	59.59	82.78		High	High	High	High	High	High	High	High	High	High	Peak Found	Peak Found	High	High	High	High	Peak Found	High	High	High	2.392e-05
High	[R].NDDDSPLPHMSLPMEDLTGIFK.[G]		1.5845e-06	0.00015119	1	1	12	TGGT1_283510-t26_1-p1	TGGT1_283510-t26_1-p1 [230-251]		0	2472.14	2.93	1.06	1.496	0.506103	0.66683	0.934825	55.53	20.83	40.72	2.48549e+06	1.56941e+06	1.42975e+06	82.65	36.22	90.93		Not Found	Peak Found	High	High	High	High	Peak Found	Peak Found	Peak Found	Peak Found	Peak Found	Peak Found	Peak Found	Peak Found	High	High	Not Found	Peak Found	High	High	2.392e-05
High	[K].NDAVEIIANDQGNR.[T]	1xDeamidated [N]	3.72057e-07	0.00015119	1	1	30	TGGT1_273760-t26_1-p1	TGGT1_273760-t26_1-p1 [23-36]		0	1529.72	2.077	2.366	0.83	0.423381	0.446515	0.997741	10.66	8.49	73.48	4.60558e+07	2.21703e+07	5.18516e+07	35.76	13.18	33.89		High	High	High	High	High	High	Peak Found	Peak Found	Peak Found	Peak Found	Peak Found	High	High	High	High	High	High	High	High	High	2.392e-05
High	[K].NDAVEIIANDQGNR.[T]		2.3182e-08	0.00015119	1	1	37	TGGT1_273760-t26_1-p1	TGGT1_273760-t26_1-p1 [23-36]		0	1528.74	1.103	0.893	0.932	0.981376	0.981711	0.99978	57.63	55.32	66.77	1.08234e+08	9.03177e+07	6.38286e+07	57.89	25.15	59.29		High	High	High	High	High	High	High	High	High	High	High	High	High	High	High	High	High	High	High	High	2.392e-05
High	[K].NEKDVMMEEESDEDSDDEEKSERPVK.[K]	2xPhospho [S11(100); S15(100)]; 2xOxidation [M6; M7]	0.000393249	0.00015119	1	1	4	TGGT1_291930-t26_1-p1	TGGT1_291930-t26_1-p1 [379-404]	TGGT1_291930-t26_1-p1 2xPhospho [S389(100); S393(100)]	2	3291.21	0.615	0.126	4.666	0.546574	0.296107	0.819123	59.7	81.25	78.08	2.01181e+07	3.50067e+07	4.31195e+06	68.72	72.27	16.66		Peak Found	Peak Found	High	High	Not Found	Not Found	Not Found	Peak Found	Peak Found	Not Found	Not Found	Not Found	Peak Found	Peak Found	Peak Found	Not Found	Not Found	Not Found	High	High	2.392e-05
High	[R].NCLTDFHGMDMTR.[D]	1xCarbamidomethyl [C2]	3.66984e-05	0.00015119	1	1	26	TGGT1_232710-t26_1-p1	TGGT1_232710-t26_1-p1 [95-107]		0	1597.66	1.366	1.468	0.927	0.441967	0.346353	0.961162	23.12	23.87	28.57	1.10826e+07	9.79604e+06	1.43836e+07	29.96	22.77	37.03		Peak Found	High	High	High	High	High	High	High	Peak Found	High	Peak Found	Peak Found	High	High	High	High	Peak Found	High	High	High	2.392e-05
High	[K].NEQAAFVTDKPSDSPR.[N]	1xPhospho [S14(98.8)]	2.13794e-06	0.00015119	1	1	6	TGGT1_240250-t26_1-p1	TGGT1_240250-t26_1-p1 [696-711]	TGGT1_240250-t26_1-p1 1xPhospho [S709(98.8)]	0	1841.81	0.939	0.576	0.96	0.672375	0.54648	0.992718	23.49	18.44	70.7	2.95766e+07	3.1702e+07	2.55283e+07	42.13	26.87	30.52		Peak Found	Peak Found	High	High	Peak Found	Peak Found	Peak Found	Peak Found	Peak Found	Peak Found	Peak Found	Peak Found	Peak Found	Peak Found	Peak Found	Peak Found	Not Found	Not Found	High	High	2.392e-05
High	[K].NEQVDPDVLSLDGADGTLVPER.[E]	1xDeamidated [N/Q]; 1xPhospho [S10(100)]	0.000118687	0.00015119	1	1	5	TGGT1_242570-t26_1-p1	TGGT1_242570-t26_1-p1 [67-88]	TGGT1_242570-t26_1-p1 1xPhospho [S76(100)]	0	2420.09	1.132	0.57	1.953	0.852835	0.279051	0.934825	23.78	22.56	35.07	3.26594e+06	3.81847e+06	1.79056e+06	34.82	29.16	25.2		Not Found	High	Not Found	Not Found	Peak Found	Peak Found	Peak Found	Peak Found	Not Found	Peak Found	Not Found	Not Found	Peak Found	High	Peak Found	Peak Found	Not Found	Peak Found	High	High	2.392e-05
High	[K].NFSGEDSSEIDEKEVSLPIK.[S]		4.26247e-09	0.00015119	1	1	32	TGGT1_214940-t26_1-p1	TGGT1_214940-t26_1-p1 [127-146]		1	2223.07	1.574	1.967	0.915	0.398981	0.470346	0.983058	20.94	37.38	51.31	2.60059e+07	1.65183e+07	3.65685e+07	24.42	10.34	45.69		High	High	High	High	Peak Found	High	Peak Found	High	High	High	High	High	High	High	High	High	High	High	High	High	2.392e-05
High	[K].NFSGEDSSEIDEK.[E]		5.75621e-06	0.00015119	1	1	10	TGGT1_214940-t26_1-p1	TGGT1_214940-t26_1-p1 [127-139]		0	1456.61	0.469	1.248	0.632	0.648169	0.95857	0.934825	104.44	97.71	74.52	4.27476e+06	1.58831e+07	1.73443e+07	124.73	46.71	59.13		High	High	Peak Found	Peak Found	Peak Found	Not Found	High	Peak Found	Peak Found	Peak Found	Not Found	Not Found	High	High	Peak Found	Peak Found	Peak Found	Peak Found	High	High	2.392e-05
High	[K].NFPTPFEPKSDDDDDEDLDELR.[S]	1xDeamidated [N1]; 1xPhospho [S10(100)]	4.89143e-05	0.00015119	1	1	8	TGGT1_228400-t26_1-p1	TGGT1_228400-t26_1-p1 [607-628]	TGGT1_228400-t26_1-p1 1xPhospho [S616(100)]	1	2690.07	1.876	2.044	0.9	0.458457	0.674074	0.984545	24.89	28.27	94.75	1.12826e+07	5.15014e+06	9.91018e+06	37.76	15.47	48.71		Not Found	Peak Found	High	Peak Found	High	Peak Found	Not Found	Peak Found	High	Not Found	Peak Found	Peak Found	Peak Found	Peak Found	Peak Found	High	Peak Found	Peak Found	High	High	2.392e-05
High	[K].NFPTPFEPKSDDDDDEDLDELR.[S]	1xPhospho [S10(100)]	2.66202e-09	0.00015119	1	1	42	TGGT1_228400-t26_1-p1	TGGT1_228400-t26_1-p1 [607-628]	TGGT1_228400-t26_1-p1 1xPhospho [S616(100)]	1	2689.08	0.682	0.579	1.178	0.629642	0.609804	0.934825	61.69	80.67	13.41	4.6127e+07	6.76724e+07	3.91569e+07	40.89	8.09	58.06		High	High	High	High	High	High	High	High	High	High	High	High	High	High	High	High	High	High	High	High	2.392e-05
High	[K].NFMNLTFNQK.[V]		0.000711268	0.00015119	1	1	12	TGGT1_316540-t26_1-p1	TGGT1_316540-t26_1-p1 [72-81]		0	1256.61	1.187	2.503	0.589	0.623007	0.286863	0.934825	31.94	28.86	71.48	4.62912e+06	1.88607e+06	7.32412e+06	48.53	45.63	25.56		High	High	High	High	Peak Found	Peak Found	Peak Found	Peak Found	Peak Found	Peak Found	Peak Found	Peak Found	High	Peak Found	Peak Found	High	Not Found	Not Found	High	High	2.392e-05
High	[R].NFENFPGLSPEELELHAMK.[A]		1.37345e-07	0.00015119	1	1	10	TGGT1_278050-t26_1-p1	TGGT1_278050-t26_1-p1 [175-193]		0	2202.05	1.13	0.923	0.868	0.920771	0.854521	0.978555	58.35	21.64	7.47	1.59387e+07	1.52769e+07	1.9285e+07	43.9	48.75	54.63		High	High	High	High	Peak Found	Peak Found	Peak Found	Peak Found	Peak Found	Peak Found	Peak Found	Peak Found	Peak Found	Peak Found	Peak Found	High	Peak Found	Peak Found	High	High	2.392e-05
High	[K].NFEEMVIQK.[D]		0.000724421	0.00015119	1	1	36	TGGT1_211680-t26_1-p1	TGGT1_211680-t26_1-p1 [359-367]		0	1137.56	2.357	2.887	0.816	0.786939	0.4211	0.934825	48.01	14.76	25.12	5.97515e+07	3.13333e+07	6.0792e+07	67.15	27.61	48.84		High	High	High	High	High	High	High	High	High	High	High	High	High	High	High	High	High	High	High	High	2.392e-05
High	[R].NEVSTTEPAEQIDDFTKDPDEIVAALDK.[Y]		0.000272537	0.00015119	1	1	5	TGGT1_210730-t26_1-p1	TGGT1_210730-t26_1-p1 [162-189]		1	3090.46	3.336	2.527	1.196	0.655997	0.436869	0.99978	40.36	15.37	122.97	3.16381e+06	1.58198e+06	2.64501e+06	102.8	43.76	27.8		High	High	Peak Found	Peak Found	Peak Found	Peak Found	Peak Found	Not Found	Peak Found	Not Found	Not Found	Not Found	Peak Found	High	Peak Found	Peak Found	Not Found	Not Found	High	High	2.392e-05
High	[R].NEVNAEFADEEEECSETEAVELEEEILLGLSEK.[S]	1xCarbamidomethyl [C14]; 1xDeamidated [N]; 1xPhospho [S/T]	1.84617e-06	0.00015119	1	1	10	TGGT1_246170-t26_1-p1	TGGT1_246170-t26_1-p1 [585-617]		0	3864.63																No Quan Values	Not Found	Not Found	High	High	Not Found	Not Found	Not Found	Not Found	Not Found	Not Found	Not Found	Not Found	Not Found	Not Found	Not Found	Not Found	Not Found	Not Found	High	High	2.392e-05
High	[R].NEVNAEFADEEEECSETEAVELEEEILLGLSEK.[S]	1xCarbamidomethyl [C14]; 1xPhospho [S/T]	4.64337e-09	0.00015119	1	1	3	TGGT1_246170-t26_1-p1	TGGT1_246170-t26_1-p1 [585-617]		0	3863.65	100		100				0		0	3.41302e+06			18.97				Not Found	Not Found	High	Peak Found	Not Found	Not Found	Not Found	Not Found	Not Found	Not Found	Not Found	Not Found	Not Found	Not Found	Not Found	Not Found	Not Found	Not Found	High	High	2.392e-05
High	[K].NEVHLTGYFEPDAEGLDSDEDEEESESDMEENVMHHAR.[K]	2xOxidation [M29; M34]; 3xPhospho [S25(99.8); S27(100); Y/S/T]	0.00146178	0.00015119	1	1	28	TGGT1_260440-t26_1-p1	TGGT1_260440-t26_1-p1 [85-122]	TGGT1_260440-t26_1-p1 3xPhospho [S109(99.8); S111(100); Y/S/T]	0	4663.66	0.632	0.572	0.913	0.622205	0.284583	0.983838	74.72	25.73	57.96	5.1631e+07	6.1213e+07	2.93971e+07	50.47	25.87	42.36		High	Peak Found	High	High	Peak Found	Peak Found	High	High	High	Peak Found	High	High	Peak Found	High	High	High	Peak Found	High	High	n/a	2.392e-05
High	[K].NEVHLTGYFEPDAEGLDSDEDEEESESDMEENVMHHAR.[K]	1xDeamidated [N]; 3xPhospho [S18(99.7); S25(99.9); S27(99.9)]; 1xOxidation [M]	4.09675e-05	0.00015119	1	1	11	TGGT1_260440-t26_1-p1	TGGT1_260440-t26_1-p1 [85-122]	TGGT1_260440-t26_1-p1 3xPhospho [S102(99.7); S109(99.9); S111(99.9)]	0	4648.65	0.644	1.311	0.491	0.462302	0.981154	0.710913	1.28	46.11	20.01	1.15324e+07	2.9289e+07	2.03131e+07	52.22	61.4	46.98		Peak Found	Peak Found	High	High	Peak Found	High	High	High	Peak Found	Peak Found	Peak Found	Peak Found	Peak Found	Peak Found	High	Peak Found	Peak Found	High	High	n/a	2.392e-05
High	[K].NEVHLTGYFEPDAEGLDSDEDEEESESDMEENVMHHAR.[K]	1xOxidation [M]; 3xPhospho [Y8(90.3); S25(99.1); S27(99.1)]	6.13299e-05	0.00015119	1	1	28	TGGT1_260440-t26_1-p1	TGGT1_260440-t26_1-p1 [85-122]	TGGT1_260440-t26_1-p1 3xPhospho [Y92(90.3); S109(99.1); S111(99.1)]	0	4647.67	0.768	1.189	0.694	0.78424	0.987743	0.830925	83	93.49	11	2.29293e+07	2.98466e+07	3.54924e+07	43.7	43.54	31.4		High	Peak Found	High	Peak Found	Peak Found	High	High	Peak Found	Peak Found	Peak Found	High	Peak Found	Peak Found	High	Peak Found	Peak Found	High	High	High	High	2.392e-05
High	[K].NEVHLTGYFEPDAEGLDSDEDEEESESDMEENVMHHAR.[K]	2xDeamidated [N1; N32]; 3xPhospho [S18(100); S25(100); S27(100)]	1.56886e-05	0.00015119	1	1	17	TGGT1_260440-t26_1-p1	TGGT1_260440-t26_1-p1 [85-122]	TGGT1_260440-t26_1-p1 3xPhospho [S102(100); S109(100); S111(100)]	0	4633.64	0.62	0.618	1.138	0.900912	0.779005	0.934825	120.24	105.82	17.53	3.68093e+07	5.7723e+07	3.55502e+07	54.39	54.59	45.35		Not Found	Not Found	Peak Found	High	High	High	Not Found	Peak Found	High	High	High	High	Not Found	Not Found	Peak Found	High	Peak Found	High	High	n/a	2.392e-05
High	[K].NEVHLTGYFEPDAEGLDSDEDEEESESDMEENVMHHAR.[K]	1xDeamidated [N]; 3xPhospho [S18(100); S25(100); S27(100)]	8.97343e-07	0.00015119	1	1	44	TGGT1_260440-t26_1-p1	TGGT1_260440-t26_1-p1 [85-122]	TGGT1_260440-t26_1-p1 3xPhospho [S102(100); S109(100); S111(100)]	0	4632.66	0.178	0.054	0.954	0.499119	0.353527	0.981061	79.03	48.2	105.58	2.03965e+07	8.98778e+07	6.1557e+06	94.22	67.99	132.89		Peak Found	Peak Found	High	High	High	High	Peak Found	Not Found	High	High	High	High	Peak Found	Peak Found	High	High	High	High	High	High	2.392e-05
High	[K].NEVHLTGYFEPDAEGLDSDEDEEESESDMEENVMHHAR.[K]	3xPhospho [S18(100); S25(100); S27(100)]	3.0408e-07	0.00015119	1	1	20	TGGT1_260440-t26_1-p1	TGGT1_260440-t26_1-p1 [85-122]	TGGT1_260440-t26_1-p1 3xPhospho [S102(100); S109(100); S111(100)]	0	4631.67	0.036	0.459	0.307	0.467973	0.528568	0.934825	108.24	76.47	114.22	1.68243e+06	4.72104e+07	1.6504e+07	141.8	30.33	94.58		Peak Found	Not Found	High	High	High	Peak Found	Not Found	Not Found	High	High	High	High	Not Found	Not Found	High	High	Peak Found	Not Found	High	High	2.392e-05
High	[K].NEVHLTGYFEPDAEGLDSDEDEEESESDMEENVMHHAR.[K]	1xDeamidated [N]; 1xOxidation [M]; 2xPhospho [S18(94.7); S/T/Y]	4.95161e-05	0.00015119	1	1	14	TGGT1_260440-t26_1-p1	TGGT1_260440-t26_1-p1 [85-122]	TGGT1_260440-t26_1-p1 2xPhospho [S102(94.7); S/T/Y]	0	4568.69	0.949	0.402	0.576	0.98936	0.99501	0.994098	118.15	38.1	17.14	9.8469e+06	3.78825e+07	1.71072e+07	82.79	81.15	20.33		Peak Found	Peak Found	High	Peak Found	Peak Found	High	High	Not Found	Peak Found	High	Peak Found	High	Peak Found	Peak Found	High	Peak Found	Peak Found	Peak Found	High	High	2.392e-05
High	[K].NEVHLTGYFEPDAEGLDSDEDEEESESDMEENVMHHAR.[K]	1xOxidation [M]; 2xPhospho [T6(82.8); S/Y]	4.57331e-05	0.00015119	1	1	26	TGGT1_260440-t26_1-p1	TGGT1_260440-t26_1-p1 [85-122]	TGGT1_260440-t26_1-p1 2xPhospho [T90(82.8); S/Y]	0	4567.7	0.753	0.851	0.884	0.60269	0.70065	0.983838	49.11	43.25	81.96	2.23622e+07	3.45962e+07	2.52927e+07	43.91	9.57	41.37		High	High	Peak Found	Peak Found	Peak Found	High	High	High	Peak Found	High	Peak Found	High	Peak Found	High	High	Peak Found	High	High	High	High	2.392e-05
High	[K].NEVHLTGYFEPDAEGLDSDEDEEESESDMEENVMHHAR.[K]	2xDeamidated [N1; N32]; 2xPhospho [S18(99.5); S/T/Y]	0.000348009	0.00015119	1	1	9	TGGT1_260440-t26_1-p1	TGGT1_260440-t26_1-p1 [85-122]	TGGT1_260440-t26_1-p1 2xPhospho [S102(99.5); S/T/Y]	0	4553.67	0.534	0.136	1.746	0.445258	0.361175	0.934825	16.13	18.68	69.73	8.03197e+06	2.59528e+07	3.5298e+06	104.55	84.48	145.33		Not Found	Not Found	Peak Found	Peak Found	High	Peak Found	Not Found	Not Found	Peak Found	Not Found	Peak Found	High	Not Found	Not Found	Peak Found	Peak Found	Peak Found	Peak Found	High	High	2.392e-05
High	[K].NEVHLTGYFEPDAEGLDSDEDEEESESDMEENVMHHAR.[K]	1xDeamidated [N]; 2xPhospho [S18(97.1); S/T/Y]	4.41525e-07	0.00015119	1	1	12	TGGT1_260440-t26_1-p1	TGGT1_260440-t26_1-p1 [85-122]	TGGT1_260440-t26_1-p1 2xPhospho [S102(97.1); S/T/Y]	0	4552.69	0.733	0.635	1.135	0.405337	0.661182	0.961162	2.61	84.76	72.97	1.72365e+07	2.35038e+07	2.77924e+07	65.6	71.38	75.74		Not Found	Not Found	High	Not Found	High	Not Found	Not Found	Not Found	Peak Found	High	High	Peak Found	Not Found	Not Found	Peak Found	High	Not Found	High	High	High	2.392e-05
High	[K].NEVHLTGYFEPDAEGLDSDEDEEESESDMEENVMHHAR.[K]	2xPhospho [S25(94.2); S/T/Y]	5.3041e-07	0.00015119	1	1	4	TGGT1_260440-t26_1-p1	TGGT1_260440-t26_1-p1 [85-122]	TGGT1_260440-t26_1-p1 2xPhospho [S109(94.2); S/T/Y]	0	4551.71	0.696	0.871	1.537	0.813637	0.890149	0.940005	11.43	121.63	5.87	4.19946e+07	6.28675e+06	2.73199e+07	78.07	131.7	68.17		Not Found	Not Found	Peak Found	High	Not Found	Not Found	Not Found	Not Found	High	Peak Found	Peak Found	Peak Found	Not Found	Not Found	Peak Found	Peak Found	Not Found	Not Found	High	High	2.392e-05
High	[K].NESLGEADLLLFNK.[V]		1.10468e-06	0.00015119	1	1	24	TGGT1_263870-t26_1-p1	TGGT1_263870-t26_1-p1 [637-650]		0	1562.81	0.885	1.342	1.087	0.826112	0.771984	0.994098	43.51	78.68	35.48	1.02098e+07	4.40914e+06	1.08518e+07	71.61	73.2	73.85		High	High	High	High	Peak Found	Peak Found	High	High	High	High	Peak Found	Peak Found	High	High	High	Peak Found	High	Peak Found	High	High	2.392e-05
High	[R].NERGEESDGEGAVGPAASK.[K]	1xPhospho [S7(100)]	1.11308e-08	0.00015119	1	1	15	TGGT1_250330-t26_1-p1	TGGT1_250330-t26_1-p1 [213-231]	TGGT1_250330-t26_1-p1 1xPhospho [S219(100)]	1	1939.8	0.5	0.814	1.166	0.590401	0.484755	0.961162	89.16	11.97	31.86	2.98508e+07	5.9744e+07	4.14323e+07	71.25	14.18	31.57		High	High	Peak Found	Peak Found	Peak Found	Peak Found	High	High	Peak Found	Peak Found	Peak Found	Peak Found	Peak Found	High	High	High	Peak Found	Peak Found	High	High	2.392e-05
High	[K].NEQVDPDVLSLDGADGTLVPER.[E]	1xPhospho [S10(100)]	3.33e-10	0.00015119	1	1	23	TGGT1_242570-t26_1-p1	TGGT1_242570-t26_1-p1 [67-88]	TGGT1_242570-t26_1-p1 1xPhospho [S76(100)]	0	2419.1	1.575	1.627	0.968	0.642401	0.756941	0.965137	79.32	106.94	19.51	6.09511e+06	3.57173e+06	6.29577e+06	78.34	14.89	94.24		High	High	High	High	Peak Found	Peak Found	Not Found	Peak Found	High	High	Peak Found	Peak Found	Peak Found	High	Peak Found	High	Not Found	Peak Found	High	High	2.392e-05
High	[K].NNSLEQFFINITNEMLQK.[N]	1xDeamidated [N/Q]	2.01115e-06	0.00015119	1	1	5	TGGT1_235470-t26_1-p1	TGGT1_235470-t26_1-p1 [480-497]		0	2184.06																Not Reliable	Not Found	Not Found	High	Not Found	High	Not Found	Not Found	Not Found	Not Found	Not Found	Not Found	Not Found	Not Found	Not Found	Not Found	Not Found	Not Found	Not Found	High	High	2.392e-05
High	[R].METLLQSLLTK.[S]		3.18114e-06	0.00015119	1	1	36	TGGT1_219310-t26_1-p1	TGGT1_219310-t26_1-p1 [319-329]		0	1276.72	1.504	1.249	0.833	0.900912	0.919424	0.989832	78.52	66.21	11.92	1.66098e+07	1.34294e+07	1.05654e+07	41.33	43.83	57.43		High	High	High	High	High	High	High	High	High	High	High	High	High	High	High	High	High	High	High	High	2.392e-05
High	[-].MENNEDKQQQGQQAGGAAVAAPTPANDEVIETNYDEVVDSFDALK.[L]	1xAcetyl [N-Term]; 3xDeamidated [N33; N/Q]; 1xOxidation [M1]	0.000614281	0.00015119	1	1	2	TGGT1_250770-t26_1-p1	TGGT1_250770-t26_1-p1 [1-45]	TGGT1_250770-t26_1-p1 1xAcetyl [N-Term]	1	4868.15																No Quan Values	Not Found	Not Found	Not Found	Not Found	Not Found	Not Found	Not Found	Not Found	Not Found	Not Found	High	Not Found	Not Found	Not Found	Not Found	Not Found	Not Found	Not Found	High	n/a	2.392e-05
High	[R].ISVNNVLPVFDNLMQQK.[L]		9.2375e-05	0.00015119	1	1	20	P07339	P07339 [206-222]		0	1959.04	0.32	0.555	0.753	0.414358	0.472299	0.920446	36.15	53.7	1.82	2.91767e+06	9.97418e+06	3.87678e+06	10.45	55.58	54.96		High	Peak Found	Peak Found	Peak Found	Peak Found	Peak Found	High	High	High	High	High	High	Peak Found	Peak Found	High	High	Not Found	Not Found	High	High	2.392e-05
High	[R].LSVDTACDLIGDFLHDAGVSK.[N]	1xCarbamidomethyl [C7]	0.000746884	0.00015119	1	1	2	TGGT1_318710-t26_1-p1	TGGT1_318710-t26_1-p1 [40-60]		0	2233.08	100		100				0		0	738484			17.18				Not Found	Not Found	Peak Found	Not Found	High	Peak Found	Not Found	Not Found	Not Found	Not Found	Not Found	Not Found	Not Found	Not Found	Not Found	Not Found	Not Found	Not Found	High	High	2.392e-05
High	[K].ISTFDEVMPALNR.[K]		0.000317526	0.00015119	1	1	5	TGGT1_219850-t26_1-p1	TGGT1_219850-t26_1-p1 [739-751]		0	1492.75	1.383	2.242	0.89	0.533179	0.367556	0.965137	32.22	0.76	48.56	1.2346e+07	1.0731e+07	1.38761e+07	11.78	46.56	49.08		Peak Found	Peak Found	Peak Found	Peak Found	Peak Found	Peak Found	High	High	Peak Found	Peak Found	Peak Found	Peak Found	Peak Found	Peak Found	Peak Found	Peak Found	Peak Found	High	High	High	2.392e-05
High	[K].LSTELQAIK.[K]		0.00160184	0.00015119	1	1	24	TGGT1_290200-t26_1-p1	TGGT1_290200-t26_1-p1 [265-273]		0	1002.58	1.722	1.398	1.232	0.492863	0.382232	0.953613	52.64	8.72	0.08	3.19092e+07	1.85327e+07	2.59092e+07	11.08	52.53	31.29		High	Peak Found	High	High	High	High	High	Peak Found	High	Peak Found	Peak Found	Peak Found	High	High	High	High	High	High	High	High	2.392e-05
High	[R].LSSSEFLSLMENSGPPHSK.[A]	1xPhospho [S]	6.09561e-05	0.00015119	1	1	18	TGGT1_319710-t26_1-p1	TGGT1_319710-t26_1-p1 [549-567]		0	2126.95	0.983	0.959	1.025	0.596922	0.948233	0.981061	1.52	18.65	20.37	3.63379e+06	4.23754e+06	4.95767e+06	39.54	34.86	25.24		Peak Found	Peak Found	Peak Found	High	Peak Found	Peak Found	Peak Found	Peak Found	Peak Found	Peak Found	High	Peak Found	Peak Found	Peak Found	High	High	Peak Found	High	High	High	2.392e-05
High	[R].LSSQLDDEKPVEEDSENEGDSPEETFEETEK.[G]	1xDeamidated [N/Q]; 2xPhospho [S3(95); S15(100)]	5.53602e-07	0.00015119	1	1	14	TGGT1_320300-t26_1-p1	TGGT1_320300-t26_1-p1 [1271-1301]	TGGT1_320300-t26_1-p1 2xPhospho [S1273(95); S1285(100)]	0	3702.42																No Quan Values	Not Found	Not Found	Not Found	Not Found	Not Found	Not Found	Not Found	Not Found	Not Found	Not Found	Not Found	High	Not Found	High	Not Found	High	High	Not Found	High	High	2.392e-05
High	[R].LSSQLDDEKPVEEDSENEGDSPEETFEETEK.[G]	2xPhospho [S3(94); S15(100)]	5.62541e-08	0.00015119	1	1	9	TGGT1_320300-t26_1-p1	TGGT1_320300-t26_1-p1 [1271-1301]	TGGT1_320300-t26_1-p1 2xPhospho [S1273(94); S1285(100)]	0	3701.43	0.445	0.246	1.931	0.372536	0.238079	0.855831	9.36	27.01	18.56	6.2078e+06	1.4619e+07	3.59917e+06	13.15	17.61	36.2		High	Not Found	Not Found	Not Found	Peak Found	Not Found	Not Found	Not Found	Not Found	Not Found	High	High	Not Found	Not Found	Not Found	Not Found	High	Not Found	High	High	2.392e-05
High	[R].LSSQLDDEKPVEEDSENEGDSPEETFEETEK.[G]	1xDeamidated [N/Q]; 1xPhospho [S15(100)]	6.42036e-09	0.00015119	1	1	15	TGGT1_320300-t26_1-p1	TGGT1_320300-t26_1-p1 [1271-1301]	TGGT1_320300-t26_1-p1 1xPhospho [S1285(100)]	0	3622.45	0.322	0.443	0.725	0.385053	0.356803	0.954441	10.88	17.43	7.42	3.89895e+06	1.23506e+07	4.8383e+06	9.2	30.05	29.84		High	Not Found	Not Found	Peak Found	Not Found	Not Found	High	Peak Found	High	Not Found	Peak Found	Not Found	Peak Found	Not Found	Peak Found	Peak Found	Not Found	Peak Found	High	High	2.392e-05
High	[R].LSSQLDDEKPVEEDSENEGDSPEETFEETEK.[G]	1xPhospho [S15(100)]	5.4102e-09	0.00015119	1	1	10	TGGT1_320300-t26_1-p1	TGGT1_320300-t26_1-p1 [1271-1301]	TGGT1_320300-t26_1-p1 1xPhospho [S1285(100)]	0	3621.46	1.177	0.882	0.63	0.817968	0.839725	0.934825	25.14	17.2	78.28	1.80749e+07	1.72482e+07	1.67517e+07	55.34	16.61	57.88		High	Peak Found	Not Found	Not Found	Peak Found	High	Peak Found	Not Found	Peak Found	Peak Found	Not Found	Peak Found	Peak Found	Peak Found	Peak Found	Peak Found	Peak Found	High	High	High	2.392e-05
High	[R].ISSQAGQSEK.[V]		0.00140923	0.00015119	1	1	4	TGGT1_297070-t26_1-p1	TGGT1_297070-t26_1-p1 [351-360]		0	1034.51	31.521	1.117	5.067	0.414358	0.708869	0.934825	121.65	81.48	129	3.1365e+06	99506.6	129636	68.6	24.06	166.18		Not Found	High	Not Found	Not Found	Not Found	Peak Found	Not Found	Not Found	Not Found	Peak Found	Not Found	Peak Found	Peak Found	High	Not Found	Peak Found	Peak Found	Peak Found	High	High	2.392e-05
High	[R].LSVSDFEEEEEGDILR.[K]	1xPhospho [S4(100)]	8.78989e-08	0.00015119	1	1	7	TGGT1_309250-t26_1-p1	TGGT1_309250-t26_1-p1 [3210-3225]	TGGT1_309250-t26_1-p1 1xPhospho [S3213(100)]	0	1946.83	2.328	1.898	1.375	0.444272	0.447496	0.749717	35.57	57.81	15.99	1.36875e+07	3.67632e+06	9.39617e+06	26.01	63.31	18.04		Peak Found	Peak Found	Peak Found	Peak Found	High	Peak Found	Peak Found	Peak Found	Peak Found	Peak Found	Peak Found	Peak Found	Peak Found	Peak Found	Peak Found	High	High	Peak Found	High	High	2.392e-05
High	[R].ISSQAEVSSSAEK.[R]	1xPhospho [S3(100)]	0.000147001	0.00015119	1	1	2	TGGT1_230400-t26_1-p1	TGGT1_230400-t26_1-p1 [1065-1077]	TGGT1_230400-t26_1-p1 1xPhospho [S1067(100)]	0	1402.61	100	100	2.098			0.940005	0	0	81.01	8.29946e+06		4.87046e+06	64.23		32.6		Not Found	Peak Found	Not Found	Peak Found	Peak Found	High	Not Found	Not Found	Not Found	Not Found	Not Found	Not Found	Peak Found	Peak Found	Not Found	Peak Found	Peak Found	Peak Found	High	High	2.392e-05
High	[R].LSSGKTNSSTIELEHAPSGGANGAGAAAAVGDGNENSAIEAGLR.[K]	2xDeamidated [N]; 3xPhospho [S/T]	7.11313e-07	0.00015119	1	1	25	TGGT1_232830-t26_1-p1	TGGT1_232830-t26_1-p1 [713-756]		1	4350.84	0.956	0.817	1.587	0.872671	0.582398	0.984545	65.28	35.68	18.7	7.97572e+06	9.42878e+06	8.97644e+06	63.65	13.85	38.18		Peak Found	High	Peak Found	Peak Found	Not Found	Peak Found	Peak Found	High	Peak Found	Peak Found	High	Peak Found	Peak Found	Peak Found	Peak Found	High	High	Not Found	High	n/a	2.392e-05
High	[R].LSSGKTNSSTIELEHAPSGGANGAGAAAAVGDGNENSAIEAGLR.[K]	1xDeamidated [N]; 3xPhospho [T6(97.6); S8(84.6); S18(85.3)]	1.14763e-08	0.00015119	1	1	6	TGGT1_232830-t26_1-p1	TGGT1_232830-t26_1-p1 [713-756]	TGGT1_232830-t26_1-p1 3xPhospho [T718(97.6); S720(84.6); S730(85.3)]	1	4349.86	1.018	0.583	1.4	0.997414	0.415868	0.855831	27.39	30.05	10.62	1.0609e+07	9.78096e+06	5.79885e+06	20.65	15.91	21.25		Not Found	Not Found	High	High	Not Found	Not Found	Not Found	Not Found	Not Found	Not Found	Not Found	Not Found	Not Found	Not Found	Peak Found	Peak Found	Not Found	Not Found	High	High	2.392e-05
High	[K].ISSEDRDTANK.[A]		8.22453e-05	0.00015119	1	1	19	TGGT1_273760-t26_1-p1	TGGT1_273760-t26_1-p1 [564-574]		1	1235.59	9.334	0.704	13.252	0.365219	0.444608	0.64708	42.84	38.46	70.65	4.6363e+07	4.79615e+06	2.49034e+06	71.86	75.91	97.21		High	High	Peak Found	Peak Found	High	High	Peak Found	High	Peak Found	Peak Found	High	Not Found	High	Peak Found	Peak Found	Peak Found	Peak Found	Peak Found	High	High	2.392e-05
High	[R].LSSADGASDGDVSDSSLLGSDDETETLR.[G]	4xPhospho [S8(99.1); S15(93.7); S16(100); S20(99.5)]	2.21782e-06	0.00015119	1	1	12	TGGT1_287180-t26_1-p1	TGGT1_287180-t26_1-p1 [1078-1105]	TGGT1_287180-t26_1-p1 4xPhospho [S1085(99.1); S1092(93.7); S1093(100); S1097(99.5)]	0	3119.09	0.625	0.719	1.061	0.54857	0.557156	0.940877	53.28	43.82	26.74	8.8177e+06	1.5827e+07	1.01403e+07	44.86	10.17	56.77		High	Peak Found	Not Found	Not Found	Peak Found	High	Not Found	Not Found	Peak Found	Peak Found	High	Not Found	Peak Found	High	Peak Found	Peak Found	High	High	High	n/a	2.392e-05
High	[R].ISQTASTAVDDASASQEGSPILPTFSPSSTDSSAAPFPSQAGSPSPR.[S]	2xDeamidated [Q16; Q]; 1xPhospho [S45(100)]	0.000158189	0.00015119	1	1	6	TGGT1_291940-t26_1-p1	TGGT1_291940-t26_1-p1 [62-108]	TGGT1_291940-t26_1-p1 1xPhospho [S106(100)]	0	4674.09																No Quan Values	Not Found	Not Found	Not Found	Not Found	High	High	Not Found	Not Found	Not Found	Not Found	Not Found	Not Found	Not Found	Not Found	Not Found	Not Found	High	Not Found	High	High	2.392e-05
High	[R].ISQTASTAVDDASASQEGSPILPTFSPSSTDSSAAPFPSQAGSPSPR.[S]	1xDeamidated [Q]; 1xPhospho [S45(100)]	6.68101e-05	0.00015119	1	1	25	TGGT1_291940-t26_1-p1	TGGT1_291940-t26_1-p1 [62-108]	TGGT1_291940-t26_1-p1 1xPhospho [S106(100)]	0	4673.11	1.373	1.618	0.848	0.398981	0.370403	0.934825	3.26	5.46	2.15	7.92287e+06	5.77207e+06	9.34108e+06	18.73	28.18	7.23		Peak Found	High	Peak Found	High	Not Found	Not Found	High	High	High	Peak Found	Peak Found	High	Not Found	High	High	Not Found	Peak Found	High	High	High	2.392e-05
High	[R].ISQTASTAVDDASASQEGSPILPTFSPSSTDSSAAPFPSQAGSPSPR.[S]	1xPhospho [S45(99.7)]	0.000205742	0.00015119	1	1	12	TGGT1_291940-t26_1-p1	TGGT1_291940-t26_1-p1 [62-108]	TGGT1_291940-t26_1-p1 1xPhospho [S106(99.7)]	0	4672.12	1.413	0.718	1.68	0.452541	0.346353	0.805097	26.61	5.91	7.91	8.74693e+06	7.2305e+06	5.20756e+06	28.23	11.2	2.12		Not Found	High	Not Found	Not Found	Peak Found	High	Not Found	Not Found	Not Found	Not Found	Not Found	Not Found	Peak Found	High	High	High	Not Found	Peak Found	High	High	2.392e-05
High	[R].LSQGSENGDAEEEVR.[E]	1xDeamidated [N7]; 1xPhospho [S5(100)]	6.05364e-08	0.00015119	1	1	10	TGGT1_214210-t26_1-p1	TGGT1_214210-t26_1-p1 [477-491]	TGGT1_214210-t26_1-p1 1xPhospho [S481(100)]	0	1700.66	0.871	0.715	1.263	0.708693	0.556562	0.992718	54.38	50.88	99.28	2.02132e+07	2.96798e+07	1.59979e+07	55.39	36.53	30.87		Peak Found	Peak Found	Peak Found	Peak Found	High	High	Peak Found	Peak Found	High	Peak Found	Peak Found	High	Peak Found	Peak Found	High	Peak Found	Peak Found	Peak Found	High	High	2.392e-05
High	[K].ISQFFDDVEAGKIDR.[S]		4.37173e-06	0.00015119	1	1	28	TGGT1_211680-t26_1-p1	TGGT1_211680-t26_1-p1 [323-337]		1	1739.86	1.101	1.257	0.661	0.869559	0.351548	0.940005	55.01	1.88	27.28	1.03804e+07	9.42744e+06	1.3603e+07	24.32	20.55	26.61		High	High	Peak Found	High	High	High	High	Peak Found	Peak Found	High	Peak Found	High	High	High	High	High	High	High	High	High	2.392e-05
High	[K].ISQFFDDVEAGK.[I]		3.08537e-06	0.00015119	1	1	48	TGGT1_211680-t26_1-p1	TGGT1_211680-t26_1-p1 [323-334]		0	1355.65	2.288	1.638	1.061	0.418111	0.284871	0.935434	0.86	10.62	17.69	3.37271e+08	1.47386e+08	2.4142e+08	17.12	42.97	28.39		High	High	High	High	High	High	High	High	High	High	High	High	High	High	High	High	High	High	High	High	2.392e-05
High	[K].ISSIEEIYLFSLPIK.[E]		3.65296e-07	0.00015119	1	1	8	TGGT1_305520-t26_1-p1	TGGT1_305520-t26_1-p1 [52-66]		0	1751.98	2.4	1.189	3.339	0.813089	0.725469	0.940005	113.41	9.93	136.1	1.12906e+07	2.81923e+06	3.26406e+06	77.08	32.44	71.5		Not Found	Not Found	High	High	Peak Found	Not Found	Peak Found	Peak Found	Not Found	Not Found	High	Peak Found	Peak Found	Not Found	High	Not Found	Not Found	Peak Found	High	High	2.392e-05
High	[R].LSVSSRKSANEEDGEGAQESTAAK.[L]	2xPhospho [S]	2.42519e-07	0.00015119	1	1	23	TGGT1_220900-t26_1-p1	TGGT1_220900-t26_1-p1 [396-419]	TGGT1_220900-t26_1-p1 2xPhospho [S]	2	2611.09	0.71	0.829	1.008	0.617985	0.346012	0.961162	59.49	6.9	52.22	1.93693e+07	2.57e+07	1.92102e+07	40.36	24.96	19.34		High	Peak Found	High	Peak Found	Peak Found	High	Peak Found	Peak Found	Peak Found	Peak Found	Peak Found	High	High	High	High	High	High	Peak Found	High	High	2.392e-05
High	[K].LTACCGFEEVPSDEEVGADEDLER.[E]	2xCarbamidomethyl [C4; C5]; 1xPhospho [S12(100)]	2.747e-06	0.00015119	1	1	12	TGGT1_319930-t26_1-p1	TGGT1_319930-t26_1-p1 [730-753]	TGGT1_319930-t26_1-p1 1xPhospho [S741(100)]	0	2807.11	1.5	1.435	1.052	0.567491	0.608766	0.977363	0.81	52.87	5.53	5.64616e+06	4.3216e+06	5.3696e+06	18.31	13.56	37.21		Not Found	Not Found	High	Peak Found	Peak Found	High	Not Found	Not Found	Peak Found	Peak Found	Not Found	Not Found	High	Peak Found	High	High	High	Peak Found	High	High	2.392e-05
High	[K].LTAEAVASMIHIVDDGCVGNCSFTGK.[E]	2xCarbamidomethyl [C17; C21]	9.16073e-06	0.00015119	1	1	2	TGGT1_230420-t26_1-p1	TGGT1_230420-t26_1-p1 [695-720]		0	2752.27	12.622	2.172	5.138	0.54857	0.500453	0.934825	80.86	85.64	19.39	4.93845e+06	391262	855583	75	61.97	19.81		Peak Found	Not Found	Peak Found	High	Peak Found	Not Found	Peak Found	Peak Found	Peak Found	Peak Found	Peak Found	Peak Found	Peak Found	Peak Found	Peak Found	Peak Found	Not Found	Not Found	High	High	2.392e-05
High	[K].ITVTEFIETEGTGSLNDVEK.[T]		4.39478e-09	0.00015119	1	1	28	TGGT1_229480-t26_1-p1	TGGT1_229480-t26_1-p1 [210-229]		0	2182.08	9.353	7.471	1.155	0.572061	0.572158	0.992724	7.01	138.47	12.5	1.95715e+07	2.84475e+06	1.69497e+07	61.64	149.92	40.59		High	High	High	High	Peak Found	High	High	High	Peak Found	Peak Found	Peak Found	Peak Found	High	High	High	Peak Found	High	High	High	High	2.392e-05
High	[K].LTTVLPGAVLTAK.[V]		4.85055e-06	0.00015119	1	1	56	TGGT1_271050-t26_1-p1	TGGT1_271050-t26_1-p1 [83-95]		0	1283.79	1.729	1.49	1.16	0.6085	0.437209	0.97135	55.98	19.95	31.76	4.07936e+08	3.10085e+08	4.57551e+08	21.82	44.69	24.4		High	High	High	High	High	High	High	High	High	High	High	High	High	High	High	High	High	High	High	High	2.392e-05
High	[R].ITTNEDGDDDELGSRDGENMVDIDEVMNEEAEEQNKR.[F]	2xDeamidated [N19; N28]; 1xPhospho [S14]	6.47988e-05	0.00015119	1	1	4	TGGT1_236970-t26_1-p1	TGGT1_236970-t26_1-p1 [1432-1468]	TGGT1_236970-t26_1-p1 1xPhospho [S1445]	2	4293.71																No Quan Values	Not Found	Not Found	Not Found	High	Not Found	High	Not Found	Not Found	Not Found	Not Found	Not Found	Not Found	Not Found	Not Found	Not Found	Not Found	Not Found	Not Found	High	High	2.392e-05
High	[R].ITTNEDGDDDELGSRDGENMVDIDEVMNEEAEEQNKR.[F]	1xDeamidated [N]; 1xPhospho [S/T]	1.63368e-06	0.00015119	1	1	17	TGGT1_236970-t26_1-p1	TGGT1_236970-t26_1-p1 [1432-1468]		2	4292.72	1.006	1.371	0.739	0.780839	0.333727	0.730655	17.89	1.06	7.88	1.08371e+07	7.6043e+06	1.38825e+07	33.48	37.51	28.32		High	Not Found	High	Peak Found	Not Found	High	Peak Found	High	Peak Found	Not Found	Not Found	Peak Found	Peak Found	High	High	Not Found	High	Not Found	High	High	2.392e-05
High	[R].ITTNEDGDDDELGSRDGENMVDIDEVMNEEAEEQNKR.[F]	1xPhospho [S/T]	1.16005e-06	0.00015119	1	1	9	TGGT1_236970-t26_1-p1	TGGT1_236970-t26_1-p1 [1432-1468]	TGGT1_236970-t26_1-p1 1xPhospho [S/T]	2	4291.74	0.89	1.094	0.508	0.758478	0.875529	0.934825	63.98	55.04	68.63	5.91106e+06	6.64468e+06	1.16413e+07	39.55	72.27	32.85		High	Peak Found	Peak Found	Peak Found	Peak Found	Peak Found	Not Found	Not Found	Peak Found	Peak Found	High	Peak Found	Peak Found	Not Found	High	High	Peak Found	Peak Found	High	High	2.392e-05
High	[R].LTTDGTDNHLLLMDLRPDGITGTK.[M]		9.17424e-08	0.00015119	1	1	33	TGGT1_234190-t26_1-p1	TGGT1_234190-t26_1-p1 [466-489]		0	2597.32	1.74	1.619	1.074	0.532048	0.441839	0.934825	66.78	23.02	18.56	3.67563e+07	2.40007e+07	3.91131e+07	51.62	47.78	31.87		High	High	High	High	High	High	High	High	High	High	Peak Found	High	High	High	High	High	High	High	High	High	2.392e-05
High	[R].LTTAEIEHALVQHDDVAEAAVVGVPHDVK.[G]		0.000345889	0.00015119	1	1	26	TGGT1_266640-t26_1-p1	TGGT1_266640-t26_1-p1 [585-613]		0	3063.57	3.077	1.353	2.273	0.453364	0.735397	0.586538	68.52	82.5	16.38	5.39576e+07	2.03777e+07	1.95735e+07	34.72	78.06	31.26		Not Found	Not Found	High	High	High	Peak Found	High	Peak Found	High	High	Peak Found	Peak Found	High	High	High	Peak Found	Peak Found	High	High	High	2.392e-05
High	[R].LTSGGSTGAPR.[K]	2xPhospho [S3(100); S6(97.3)]	1.53096e-05	0.00015119	1	1	14	TGGT1_312640-t26_1-p1	TGGT1_312640-t26_1-p1 [136-146]	TGGT1_312640-t26_1-p1 2xPhospho [S138(100); S141(97.3)]	0	1163.45	0.16	0.572	1.156	0.554063	0.606464	0.967923	130.63	75.51	43.46	1.61535e+06	6.37152e+06	4.08301e+06	107.08	49.56	87.32		High	Peak Found	Peak Found	Peak Found	Peak Found	High	Peak Found	Peak Found	Peak Found	High	High	High	Not Found	Not Found	Peak Found	Peak Found	High	High	High	High	2.392e-05
High	[R].LTSGASLGLR.[R]	1xPhospho [S3(100)]	3.04787e-06	0.00015119	1	1	61	TGGT1_309590-t26_1-p1	TGGT1_309590-t26_1-p1 [368-377]	TGGT1_309590-t26_1-p1 1xPhospho [S370(100)]	0	1054.53	1.016	0.832	1.087	0.957396	0.760253	0.868195	32.22	20.4	2.02	6.5056e+08	6.20318e+08	5.98345e+08	25.22	26.92	30.92		High	High	High	High	High	High	High	High	High	High	High	High	High	High	High	High	High	High	High	High	2.392e-05
High	[R].LTSGASLGLR.[R]		1.449e-05	0.00015119	1	1	36	TGGT1_309590-t26_1-p1	TGGT1_309590-t26_1-p1 [368-377]		0	974.563	0.979	1.326	1.061	0.763941	0.730774	0.984545	29.45	30.49	45.1	6.80219e+07	5.37924e+07	4.59064e+07	26.35	45.45	53.59		High	High	High	High	High	High	High	High	High	High	High	High	High	High	High	High	High	High	High	High	2.392e-05
High	[R].LTQEELEALVAPLVTDVATDAK.[K]		6.42584e-06	0.00015119	1	1	17	TGGT1_223840-t26_1-p1	TGGT1_223840-t26_1-p1 [239-260]		0	2326.24	0.411	1.161	0.892	0.819463	0.959057	0.965334	38.5	89.5	92.42	764894	1.46962e+06	1.47157e+06	105.28	19.74	67.63		Peak Found	Peak Found	High	High	Peak Found	Peak Found	Peak Found	High	Peak Found	Peak Found	High	High	Peak Found	Peak Found	High	High	High	High	High	High	2.392e-05
High	[R].LTPTSQQLPTPTR.[S]	1xPhospho [T2(100)]	5.28401e-06	0.00015119	1	1	36	TGGT1_310000-t26_1-p1	TGGT1_310000-t26_1-p1 [664-676]	TGGT1_310000-t26_1-p1 1xPhospho [T665(100)]	0	1519.75	1.056	0.893	1.182	0.398981	0.959139	0.969544	0.68	35.55	34.71	4.53112e+07	4.2903e+07	4.99544e+07	30.32	31.33	20.48		High	High	High	High	High	High	High	High	High	High	High	High	High	High	High	High	High	High	High	High	2.392e-05
High	[K].LTPLSPDVISR.[Q]		0.00147972	0.00015119	1	1	6	TGGT1_235970-t26_1-p1	TGGT1_235970-t26_1-p1 [22-32]		0	1197.68	1.141	0.852	0.999	0.895188	0.781032	0.983058	16.67	44.6	28.42	6.2593e+06	6.54838e+06	4.67364e+06	50.86	20.28	53.18		High	High	Peak Found	Peak Found	Peak Found	Peak Found	High	Peak Found	Peak Found	Peak Found	Not Found	Peak Found	Peak Found	Peak Found	Not Found	Peak Found	Peak Found	Peak Found	High	High	2.392e-05
High	[R].LTPEEIER.[M]		0.000595802	0.00015119	1	1	5	TGGT1_311720-t26_1-p1	TGGT1_311720-t26_1-p1 [540-547]		0	986.515	1.053	0.845	1.247	0.928368	0.475304	0.795759	39.18	7.59	2.71	4.58847e+07	7.28601e+07	3.69208e+07	57.15	50.84	62.39		Peak Found	High	Peak Found	Peak Found	Peak Found	Peak Found	High	Peak Found	Peak Found	Peak Found	Peak Found	High	Peak Found	Peak Found	Peak Found	Peak Found	Peak Found	Peak Found	High	High	2.392e-05
High	[R].LTNQPALSFVGEHAK.[A]		4.84641e-09	0.00015119	1	1	36	TGGT1_248340-t26_1-p1	TGGT1_248340-t26_1-p1 [182-196]		0	1611.85	1.302	1.242	1.049	0.554214	0.367556	0.982155	38.42	4.82	5.31	9.8877e+07	7.59142e+07	9.9255e+07	5.74	25.95	13.39		High	High	High	High	High	High	High	High	High	High	High	High	High	High	High	High	High	High	High	High	2.392e-05
High	[R].ITIGNIPEGITEAQLK.[A]		2.11998e-07	0.00015119	1	1	20	TGGT1_224130-t26_1-p1	TGGT1_224130-t26_1-p1 [25-40]		0	1696.95	3.042	3.339	0.946	0.421068	0.406055	0.985422	5.66	9.34	15.36	1.49676e+07	4.73954e+06	1.58268e+07	51.69	29.08	66.63		High	High	High	High	Peak Found	Peak Found	Peak Found	Peak Found	Peak Found	Peak Found	Not Found	Not Found	High	High	High	High	High	Peak Found	High	High	2.392e-05
High	[K].LTFGGPEAGEK.[D]		0.000319473	0.00015119	1	1	8	TGGT1_217740-t26_1-p1	TGGT1_217740-t26_1-p1 [119-129]		0	1105.55	2.451	1.974	1.275	0.342721	0.260201	0.737587	4.06	7.1	10.55	6.78706e+07	2.83921e+07	4.91894e+07	12.99	16.49	9.5		Peak Found	High	Peak Found	High	Peak Found	Peak Found	Peak Found	Peak Found	Peak Found	Peak Found	Peak Found	Peak Found	Peak Found	Peak Found	Peak Found	High	Peak Found	High	High	High	2.392e-05
High	[K].LTEELVEVECELAQQK.[G]	1xCarbamidomethyl [C10]	2.84964e-06	0.00015119	1	1	4	TGGT1_222952-t26_1-p1	TGGT1_222952-t26_1-p1 [199-214]		0	1917.95	0.992	0.678	1.464	0.849209	0.7095	0.737587	96.27	94.59	4.77	8.24724e+06	7.71787e+06	5.63455e+06	76.35	38.94	73.57		Peak Found	High	Peak Found	Peak Found	Peak Found	Peak Found	Peak Found	Peak Found	Not Found	Peak Found	Not Found	Not Found	High	Peak Found	Peak Found	Peak Found	Peak Found	Peak Found	High	High	2.392e-05
High	[R].LTDLIEANLNAQGAAVK.[R]		0.000231078	0.00015119	1	1	2	TGGT1_310640-t26_1-p1	TGGT1_310640-t26_1-p1 [169-185]		0	1740.95	0.814	0.574	0.945	0.568913	0.385031	0.961162	6.24	0.53	49.82	4.37358e+06	5.89452e+06	3.88552e+06	58.77	13.88	15.82		Peak Found	Peak Found	Peak Found	Peak Found	Not Found	Not Found	High	Peak Found	Not Found	Not Found	Not Found	Not Found	Peak Found	Peak Found	Peak Found	Peak Found	Not Found	Not Found	High	High	2.392e-05
High	[R].LTDGESNGEEDRDPVGGPDFFPDSCSGATPSGR.[S]	1xCarbamidomethyl [C25]; 1xDeamidated [N7]; 2xPhospho [T2(100); S6(100)]	2.63192e-06	0.00015119	1	1	15	TGGT1_232620-t26_1-p1	TGGT1_232620-t26_1-p1 [776-808]	TGGT1_232620-t26_1-p1 2xPhospho [T777(100); S781(100)]	1	3586.36	1.211	0.7	1.282	0.631521	0.832011	0.934825	32.47	17.17	37.76	9.78236e+06	6.90302e+06	8.09814e+06	10.95	33.22	39.59		High	High	High	Peak Found	High	Peak Found	Not Found	Peak Found	High	Peak Found	High	High	High	High	High	Peak Found	Peak Found	High	High	High	2.392e-05
High	[K].ITDETNTTLAAGDGDSDETSGDETAER.[A]	1xDeamidated [N6]; 3xPhospho [S16(100); T19(99.6); S20(93.7)]	1.08208e-07	0.00015119	1	1	1	TGGT1_203810-t26_1-p1	TGGT1_203810-t26_1-p1 [24-50]	TGGT1_203810-t26_1-p1 3xPhospho [S39(100); T42(99.6); S43(93.7)]	0	3012.04																No Quan Values	Not Found	Not Found	Not Found	Not Found	Not Found	Not Found	Not Found	Not Found	Not Found	High	Not Found	Not Found	Not Found	Not Found	Not Found	Not Found	Not Found	Not Found	High	Medium	2.392e-05
High	[K].ITDETNTTLAAGDGDSDETSGDETAER.[A]	3xPhospho [S16(100); T19(99.8); S20(95.6)]	7.23859e-10	0.00015119	1	1	14	TGGT1_203810-t26_1-p1	TGGT1_203810-t26_1-p1 [24-50]	TGGT1_203810-t26_1-p1 3xPhospho [S39(100); T42(99.8); S43(95.6)]	0	3011.06	0.553	0.93	0.599	0.514353	0.837192	0.934825	60.53	59.89	81.95	2.0695e+07	3.18904e+07	2.9644e+07	47.09	33.81	30.39		High	High	Not Found	Peak Found	Peak Found	High	Not Found	Not Found	High	High	High	High	High	Peak Found	Peak Found	Peak Found	High	High	High	High	2.392e-05
High	[R].LTAIDLLLQAAADDDPKK.[F]		7.7308e-08	0.00015119	1	1	22	TGGT1_223390-t26_1-p1	TGGT1_223390-t26_1-p1 [1636-1653]		1	1911.04	1.297	1.544	2.014	0.615968	0.972304	0.934825	39.95	125.46	86.46	7.0239e+06	2.82158e+06	4.35743e+06	70.4	67.25	65.04		Not Found	Not Found	High	High	High	High	High	High	Peak Found	Peak Found	High	Peak Found	Peak Found	Peak Found	High	High	High	High	High	High	2.392e-05
High	[R].LSPPSGAVVASLTGNATTSAPSGVQSPK.[S]	1xPhospho [S26]	2.73654e-05	0.00015119	1	1	6	TGGT1_250820-t26_1-p1	TGGT1_250820-t26_1-p1 [638-665]	TGGT1_250820-t26_1-p1 1xPhospho [S663]	0	2661.31	0.898	0.967	0.929	0.743051	0.859562	0.961162	43.51	10.83	50.64	1.69157e+07	1.66285e+07	1.79679e+07	41.47	9.6	13.78		Peak Found	Peak Found	Peak Found	Peak Found	Peak Found	High	Peak Found	Peak Found	Peak Found	High	Peak Found	High	Peak Found	Peak Found	Peak Found	Peak Found	Peak Found	Peak Found	High	High	2.392e-05
High	[K].LSPLAQELR.[D]		0.000444367	0.00015119	1	1	8	P15497	P15497 [164-172]		0	1026.59	0.673	0.649	1.037	0.506952	0.485139	0.934825	46.51	47.58	1.56	1.52878e+07	3.08232e+07	1.43466e+07	58.12	60.94	69.27		High	Peak Found	Peak Found	Peak Found	Peak Found	Peak Found	Peak Found	High	High	High	Peak Found	Peak Found	High	High	Peak Found	Peak Found	Peak Found	Peak Found	High	High	2.392e-05
High	[R].LSPGQDQGEVLDEGGDADFADPEDEEKLDFSNEEPR.[D]	1xDeamidated [Q]; 1xPhospho [S2]	0.00075146	0.00015119	1	1	7	TGGT1_206670-t26_1-p1	TGGT1_206670-t26_1-p1 [59-94]	TGGT1_206670-t26_1-p1 1xPhospho [S60]	1	4030.65																No Quan Values	Not Found	High	Not Found	Not Found	Not Found	Not Found	Not Found	Not Found	Not Found	Not Found	Not Found	Not Found	Not Found	High	Not Found	High	Not Found	Not Found	High	High	2.392e-05
High	[R].LSPGQDQGEVLDEGGDADFADPEDEEK.[L]	1xPhospho [S2(100)]	0.000875407	0.00015119	1	1	1	TGGT1_206670-t26_1-p1	TGGT1_206670-t26_1-p1 [59-85]	TGGT1_206670-t26_1-p1 1xPhospho [S60(100)]	0	2942.17	1.137	1.394	0.863	0.452196	0.346434	0.934825	3.1	11.12	19.37	5.64079e+06	4.79209e+06	6.17718e+06	3.24	10.15	28.45		Peak Found	Peak Found	Not Found	Not Found	Peak Found	Peak Found	Peak Found	Peak Found	Peak Found	Peak Found	Not Found	Not Found	Peak Found	Peak Found	Peak Found	Not Found	Peak Found	High	High	n/a	2.392e-05
High	[R].LSEEREEDTLVPALTEEELR.[L]	1xPhospho [S2(100)]	1.21358e-05	0.00015119	1	1	42	TGGT1_310570-t26_1-p1	TGGT1_310570-t26_1-p1 [66-85]	TGGT1_310570-t26_1-p1 1xPhospho [S67(100)]	1	2438.13	0.978	1.044	1.265	0.980121	0.944105	0.984545	36.2	46.02	1.46	2.01366e+07	2.17594e+07	2.10738e+07	32.97	24.63	17.82		High	High	High	High	High	Peak Found	High	High	High	High	High	High	High	High	High	High	High	High	High	High	2.392e-05
High	[R].LSEEAEEEEDEKPR.[K]		2.03589e-06	0.00015119	1	1	2	TGGT1_205510-t26_1-p1	TGGT1_205510-t26_1-p1 [468-481]		0	1689.74	0.447	0.614	0.445	0.441967	0.47304	0.934825	52.74	17.17	4.22	3.2556e+06	1.19027e+07	7.31019e+06	81.73	46.1	20.34		Peak Found	Peak Found	Peak Found	Peak Found	Peak Found	Peak Found	High	Peak Found	Not Found	Peak Found	Not Found	Not Found	Peak Found	Peak Found	Peak Found	Peak Found	Not Found	Not Found	High	High	2.392e-05
High	[K].ISDILQQEAELTDIVQLVGK.[D]		2.23798e-10	0.00015119	1	1	26	TGGT1_256970-t26_1-p1	TGGT1_256970-t26_1-p1 [478-497]		0	2212.21	1.484	0.667	0.794	0.744021	0.747698	0.960396	15.96	95.31	100.46	1.08873e+07	6.62455e+06	4.4199e+06	96.8	46.14	125.3		Peak Found	Peak Found	High	High	High	High	High	High	High	High	Not Found	Not Found	Peak Found	Not Found	High	High	Not Found	Peak Found	High	High	2.392e-05
High	[R].LSASEIDR.[M]	1xPhospho [S4(100)]	0.00124733	0.00015119	1	1	4	TGGT1_273760-t26_1-p1	TGGT1_273760-t26_1-p1 [512-519]	TGGT1_273760-t26_1-p1 1xPhospho [S515(100)]	0	970.424	0.551	0.553	0.854	0.561425	0.598077	0.934825	74.72	53.05	21.26	1.23074e+07	2.39228e+07	1.61234e+07	52.54	33.37	50		Peak Found	Peak Found	Not Found	Not Found	Peak Found	High	Peak Found	Peak Found	High	Peak Found	Peak Found	Peak Found	Peak Found	Peak Found	Peak Found	Peak Found	Peak Found	Peak Found	High	High	2.392e-05
High	[K].ISAGSSSPTR.[E]	1xPhospho [S7(96.6)]	0.000415482	0.00015119	1	1	27	TGGT1_226430-t26_1-p1	TGGT1_226430-t26_1-p1 [4-13]	TGGT1_226430-t26_1-p1 1xPhospho [S10(96.6)]	0	1042.46	0.309	1.148	0.269	0.608892	0.775408	0.934825	119.6	47.33	106.78	2.32583e+06	7.48597e+06	8.63768e+06	119.24	19.46	21.05		High	High	Peak Found	Peak Found	High	Not Found	High	High	Not Found	Peak Found	Peak Found	Not Found	High	High	Not Found	Peak Found	High	Peak Found	High	High	2.392e-05
High	[K].ISAGSSSPTR.[E]		0.000374487	0.00015119	1	1	10	TGGT1_226430-t26_1-p1	TGGT1_226430-t26_1-p1 [4-13]		0	962.49	0.552	0.519	1	0.642465	0.63527	0.985422	74.41	26.72	37.87	1.85967e+06	2.82463e+06	2.6257e+06	60.05	42.95	58.44		Peak Found	High	High	Peak Found	Peak Found	Peak Found	Peak Found	Peak Found	High	High	Not Found	Not Found	Peak Found	High	Peak Found	Peak Found	Not Found	Peak Found	High	High	2.392e-05
High	[R].LSAGERSPESPQFALADKEGEGEK.[H]	2xPhospho [S7; S10]	0.00150705	0.00015119	1	1	5	TGGT1_263420-t26_1-p1	TGGT1_263420-t26_1-p1 [294-317]	TGGT1_263420-t26_1-p1 2xPhospho [S300; S303]	2	2692.15	0.25	1.255	0.268	0.654432	0.608783	0.804448	3.22	40.49	51.37	3.55904e+06	8.09684e+06	1.22325e+07	56.69	65.71	13.34		Peak Found	Not Found	High	Not Found	Peak Found	Peak Found	Not Found	Not Found	Peak Found	Peak Found	High	Peak Found	Not Found	Not Found	Not Found	Not Found	Not Found	High	High	High	2.392e-05
High	[K].LSAEGPTTMTLVCGK.[D]	1xCarbamidomethyl [C13]; 1xOxidation [M9]	3.55643e-08	0.00015119	1	1	55	TGGT1_233460-t26_1-p1	TGGT1_233460-t26_1-p1 [203-217]		0	1580.77	2.026	1.779	0.903	0.498663	0.346353	0.992718	25.4	38.64	24.79	1.61219e+08	7.16374e+07	1.2746e+08	24.48	61.13	33.52		High	High	High	High	High	High	High	High	Peak Found	Peak Found	High	Peak Found	High	High	High	High	High	High	High	High	2.392e-05
High	[K].LSAEGPTTMTLVCGK.[D]	1xCarbamidomethyl [C13]	3.42038e-09	0.00015119	1	1	56	TGGT1_233460-t26_1-p1	TGGT1_233460-t26_1-p1 [203-217]		0	1564.77	2.177	1.878	1.129	0.441967	0.262127	0.996738	32.05	14.75	4	6.43519e+08	2.95566e+08	5.7714e+08	13.1	25.15	10.83		High	High	High	High	High	High	High	High	High	High	High	High	High	High	High	High	High	High	High	High	2.392e-05
High	[R].LSACDSFSSLPR.[S]	1xCarbamidomethyl [C4]; 2xPhospho [S6(98.3); S9(100)]	2.92019e-06	0.00015119	1	1	21	TGGT1_252430-t26_1-p1	TGGT1_252430-t26_1-p1 [407-418]	TGGT1_252430-t26_1-p1 2xPhospho [S412(98.3); S415(100)]	0	1499.56	0.975	0.813	1.333	0.988576	0.277619	0.934825	54.66	4.34	58.06	1.97855e+07	2.02844e+07	1.48465e+07	13.88	50.71	54.67		Peak Found	High	Peak Found	Peak Found	High	High	High	Peak Found	High	High	High	High	Peak Found	Peak Found	Peak Found	Peak Found	High	High	High	High	2.392e-05
High	[K].LSAADSLEDLR.[S]		0.00160184	0.00015119	1	1	2	TGGT1_259010-t26_1-p1	TGGT1_259010-t26_1-p1 [33-43]		0	1189.61	1.334	1.298	0.922	0.769508	0.416466	0.998102	74.8	17.01	66.94	5.73004e+06	5.65846e+06	5.88687e+06	39.34	40.56	46.83		Peak Found	Peak Found	Peak Found	Peak Found	Peak Found	Not Found	Peak Found	High	Peak Found	Peak Found	Not Found	Not Found	Peak Found	Peak Found	Peak Found	Peak Found	Not Found	Not Found	High	High	2.392e-05
High	[R].IRSSETSSVEGLPQFR.[K]	1xPhospho [S/T]	0.000296882	0.00015119	1	1	14	TGGT1_253700-t26_1-p1	TGGT1_253700-t26_1-p1 [618-633]		1	1872.89	0.988	0.953	1.024	0.73507	0.725469	0.940005	10.82	8.88	1.83	8.26103e+06	8.3644e+06	8.83276e+06	32.21	53.63	16.77		Peak Found	Peak Found	High	High	Peak Found	Peak Found	Peak Found	Peak Found	Peak Found	Peak Found	Peak Found	Peak Found	Peak Found	Peak Found	High	High	Peak Found	Peak Found	High	High	2.392e-05
High	[R].LRSLPSGELDPEAIEEMQQLK.[R]	2xPhospho [S3(100); S6(100)]	1.0739e-05	0.00015119	1	1	26	TGGT1_257350-t26_1-p1	TGGT1_257350-t26_1-p1 [609-629]	TGGT1_257350-t26_1-p1 2xPhospho [S611(100); S614(100)]	1	2543.15	0.81	0.681	1.189	0.671748	0.321453	0.982155	49.43	9.51	31.54	3.07015e+07	3.79247e+07	2.94635e+07	21.98	34.07	23.73		High	High	High	High	High	High	Peak Found	Peak Found	Peak Found	Peak Found	Peak Found	High	High	High	High	High	High	High	High	High	2.392e-05
High	[R].LRSLPSGELDPEAIEEMQQLK.[R]	1xPhospho [S3(100)]	7.56158e-07	0.00015119	1	1	35	TGGT1_257350-t26_1-p1	TGGT1_257350-t26_1-p1 [609-629]	TGGT1_257350-t26_1-p1 1xPhospho [S611(100)]	1	2463.18	1.516	1.104	1.427	0.414358	0.669249	0.940005	22.96	28.74	16.45	1.80218e+07	1.41829e+07	1.49207e+07	46.03	37.09	18.84		High	High	High	High	High	High	High	High	High	Peak Found	High	High	High	High	High	High	High	High	High	High	2.392e-05
High	[R].LRSESPEDPHDR.[S]	2xPhospho [S3(100); S5(100)]	0.000311758	0.00015119	1	1	18	TGGT1_263860-t26_1-p1	TGGT1_263860-t26_1-p1 [111-122]	TGGT1_263860-t26_1-p1 2xPhospho [S113(100); S115(100)]	1	1597.6	0.539	0.483	0.513	0.590469	0.924099	0.949562	83.33	125.94	111.44	8.90593e+06	3.03431e+07	1.54656e+07	85.06	80.7	47.53		High	High	Peak Found	Peak Found	Peak Found	Peak Found	High	High	High	High	High	Peak Found	Peak Found	High	High	Peak Found	Peak Found	Peak Found	High	High	2.392e-05
High	[R].LRSDDPFAGPASAASEEGASFFPLLSDR.[Q]	1xPhospho [S3(100)]	5.91606e-10	0.00015119	1	1	36	TGGT1_275490-t26_1-p1	TGGT1_275490-t26_1-p1 [1719-1746]	TGGT1_275490-t26_1-p1 1xPhospho [S1721(100)]	1	2990.36	0.761	0.871	0.952	0.964496	0.999761	0.949562	47.63	87.58	13.15	1.28751e+07	1.27023e+07	1.47276e+07	33.16	39.27	38.65		High	High	High	High	High	High	High	High	High	High	Peak Found	Peak Found	High	High	High	High	High	High	High	High	2.392e-05
High	[R].LRPTADSEEDEVSNDAAR.[R]	1xDeamidated [N14]; 1xPhospho [S7(100)]	0.000162105	0.00015119	1	1	4	TGGT1_277760-t26_1-p1	TGGT1_277760-t26_1-p1 [50-67]	TGGT1_277760-t26_1-p1 1xPhospho [S56(100)]	0	2055.85	0.545	0.792	0.688	0.56127	0.528276	0.934825	64.44	35.62	37.94	9.28998e+06	2.37506e+07	1.65181e+07	59.36	45.4	30.02		Peak Found	Peak Found	Peak Found	Peak Found	Peak Found	Peak Found	Peak Found	Not Found	Not Found	High	Peak Found	Peak Found	Not Found	Peak Found	Not Found	Peak Found	High	Peak Found	High	High	2.392e-05
High	[R].LRPTADSEEDEVSNDAAR.[R]	1xPhospho [S7(100)]	5.54414e-09	0.00015119	1	1	66	TGGT1_277760-t26_1-p1	TGGT1_277760-t26_1-p1 [50-67]	TGGT1_277760-t26_1-p1 1xPhospho [S56(100)]	0	2054.87	1.064	0.884	0.711	0.744481	0.851086	0.934825	29.39	5.85	60.73	1.83472e+08	1.72454e+08	1.72441e+08	55.77	15.13	31.52		High	High	High	High	High	High	High	High	High	High	High	High	High	High	High	High	High	High	High	High	2.392e-05
High	[R].LRPSSPSESTPLDGPAGLSER.[R]	1xPhospho [S]	0.000388472	0.00015119	1	1	4	TGGT1_234990-t26_1-p1	TGGT1_234990-t26_1-p1 [324-344]	TGGT1_234990-t26_1-p1 1xPhospho [S]	0	2233.05	1.141	1.294	1.066	0.484583	0.436931	0.961162	8.11	25.65	3.79	6.55472e+06	4.64802e+06	6.1906e+06	14.91	13.16	16.88		Peak Found	Peak Found	Peak Found	High	Not Found	Peak Found	Peak Found	Not Found	Not Found	Peak Found	Not Found	Peak Found	Peak Found	Peak Found	Not Found	Peak Found	Not Found	Peak Found	High	High	2.392e-05
High	[R].LQVSSSDEEEAGGKPR.[V]	3xPhospho [S4(100); S5(100); S6(100)]	5.10118e-08	0.00015119	1	1	31	TGGT1_257310-t26_1-p1	TGGT1_257310-t26_1-p1 [10-25]	TGGT1_257310-t26_1-p1 3xPhospho [S13(100); S14(100); S15(100)]	0	1928.71	0.462	0.899	0.514	0.745339	0.94873	0.934825	121.25	40.47	94.08	6.17195e+07	1.07006e+08	7.55305e+07	56.14	65.5	49.86		Peak Found	High	Peak Found	Peak Found	High	High	Peak Found	Peak Found	High	Peak Found	High	High	Peak Found	High	High	High	High	High	High	High	2.392e-05
High	[K].LQVQCVILDDVVNTNALVDEIEEIGMTEEEK.[Q]	1xCarbamidomethyl [C5]	2.00476e-10	0.00015119	1	1	11	TGGT1_219140-t26_1-p1	TGGT1_219140-t26_1-p1 [123-153]		0	3545.72	100	100	11.32			0.920446	0	0	0.92	4.77716e+06		455306	8.62		126.77		Not Found	Not Found	High	High	High	Not Found	Not Found	Not Found	Not Found	Not Found	Not Found	Not Found	Not Found	Not Found	Not Found	Not Found	High	High	High	High	2.392e-05
High	[R].LQVPGEHGPQGPPYDDQQLLLEPTEEQQEGPQEPLPPPPPPTR.[G]	1xDeamidated [Q]	6.28481e-05	0.00015119	1	1	5	TGGT1_309590-t26_1-p1	TGGT1_309590-t26_1-p1 [254-296]		0	4733.3	0.553	1.086	0.501	0.414358	0.758658	0.896215	2.53	31.47	47.55	2.30384e+06	3.57999e+06	3.67719e+06	31.83	25.09	20.44		Not Found	Not Found	Peak Found	Peak Found	Peak Found	Not Found	Not Found	Not Found	Peak Found	Peak Found	High	Not Found	Not Found	Not Found	High	Peak Found	Not Found	Not Found	High	High	2.392e-05
High	[R].LQVFEGVPTMVER.[K]		6.25607e-07	0.00015119	1	1	32	TGGT1_292130-t26_1-p1	TGGT1_292130-t26_1-p1 [185-197]		0	1504.78	1.374	1.122	0.664	0.942689	0.684387	0.940005	12.74	34.9	1.47	1.52233e+07	1.47315e+07	1.2641e+07	45.87	23.19	65.93		High	High	High	High	High	High	High	High	High	High	Peak Found	Peak Found	High	High	High	High	High	High	High	High	2.392e-05
High	[K].ISEEVAVIPSK.[R]		4.73337e-06	0.00015119	1	1	36	TGGT1_207840-t26_1-p1	TGGT1_207840-t26_1-p1 [34-44]		0	1171.66	2.19	1.693	1.125	0.398981	0.277619	0.896215	2.9	22.18	6.42	1.22526e+08	5.48649e+07	9.3407e+07	14.36	36.21	20.35		High	High	High	High	High	High	High	High	High	High	High	High	High	High	High	High	High	High	High	High	2.392e-05
High	[K].ITVTEFIETEGTGSLNDVEKTELEK.[E]		3.49692e-10	0.00015119	1	1	18	TGGT1_229480-t26_1-p1	TGGT1_229480-t26_1-p1 [210-234]		1	2782.39	4.399	3.921	1.122	0.688787	0.79106	0.934825	80.57	104.54	14.06	8.21111e+06	2.47306e+06	7.31851e+06	55.46	118.59	71.98		Not Found	Not Found	High	High	High	Not Found	High	High	Peak Found	Peak Found	Not Found	Not Found	Peak Found	Peak Found	High	High	High	High	High	High	2.392e-05
High	[R].LSEEVDSSPDSTCK.[C]	1xCarbamidomethyl [C13]	1.79739e-07	0.00015119	1	1	4	TGGT1_211030-t26_1-p1	TGGT1_211030-t26_1-p1 [109-122]		0	1553.66	1.172	1.377	0.851	0.839917	0.260201	0.934825	35.38	4.39	32.11	2.75753e+07	3.41122e+07	5.05522e+07	71.33	23.31	25.13		High	Peak Found	Not Found	Peak Found	Peak Found	Peak Found	Peak Found	High	Peak Found	Peak Found	Not Found	Peak Found	Peak Found	Peak Found	Peak Found	Peak Found	Not Found	Peak Found	High	High	2.392e-05
High	[K].LSESPVANAEESR.[V]	1xPhospho [S4(100)]	1.49053e-06	0.00015119	1	1	14	TGGT1_314100-t26_1-p1	TGGT1_314100-t26_1-p1 [11-23]	TGGT1_314100-t26_1-p1 1xPhospho [S14(100)]	0	1468.63	1.218	0.891	0.621	0.779362	0.83665	0.934825	9.72	15.92	80.84	1.9148e+07	1.69992e+07	1.97533e+07	55.92	27.34	36.76		Peak Found	High	Peak Found	High	Peak Found	High	Peak Found	Peak Found	Peak Found	High	Peak Found	Peak Found	Peak Found	High	Peak Found	Peak Found	High	High	High	High	2.392e-05
High	[R].ISPFPMELLEK.[N]		0.000180958	0.00015119	1	1	37	TGGT1_255260-t26_1-p1	TGGT1_255260-t26_1-p1 [171-181]		0	1303.7	1.456	1.513	0.962	0.623219	0.445822	0.983058	65.04	45.62	29.6	7.16002e+07	6.02785e+07	6.75938e+07	24.8	38.37	22.6		High	High	High	High	High	High	High	High	High	High	High	High	High	High	High	High	High	High	High	High	2.392e-05
High	[R].ISNVFVIGK.[G]		1.75137e-05	0.00015119	1	1	36	TGGT1_207440-t26_1-p1	TGGT1_207440-t26_1-p1 [271-279]		0	976.583	1.512	1.508	0.951	0.445258	0.348433	0.943795	7.38	16.3	7.78	5.22907e+07	3.351e+07	5.60999e+07	9.03	29.56	11.81		High	High	High	High	High	High	High	High	High	High	High	High	High	High	High	High	High	High	High	High	2.392e-05
High	[K].ISNSLLFTDIK.[I]		0.000621832	0.00015119	1	1	2	TGGT1_274190-t26_1-p1	TGGT1_274190-t26_1-p1 [456-466]		0	1250.7	1.594	1.574	0.525	0.795239	0.392632	0.934825	20.08	17.6	27.8	2.09177e+06	1.50602e+06	2.35198e+06	38.71	18.85	50.14		Peak Found	Peak Found	Peak Found	Peak Found	Peak Found	Peak Found	Peak Found	Peak Found	Peak Found	Peak Found	Not Found	Not Found	Peak Found	High	Peak Found	Peak Found	Not Found	Peak Found	High	High	2.392e-05
High	[R].LSNEGLVLAMDGSGK.[A]		4.97795e-08	0.00015119	1	1	26	TGGT1_227810-t26_1-p1	TGGT1_227810-t26_1-p1 [299-313]		0	1490.75	1.218	0.966	1.055	0.953846	0.906377	0.976563	7.38	24.15	30.37	1.32109e+07	1.08455e+07	1.25204e+07	11.39	48.09	34.01		Peak Found	High	High	High	High	Peak Found	High	High	High	High	Peak Found	Peak Found	High	High	High	High	Peak Found	High	High	High	2.392e-05
High	[R].LSMVEEIEK.[Q]		8.37676e-05	0.00015119	1	1	5	TGGT1_205710-t26_1-p1	TGGT1_205710-t26_1-p1 [453-461]		0	1077.55	1.348	1.447	1.007	0.365219	0.33153	0.994098	0.55	9.53	19.91	9.68182e+06	7.2087e+06	9.48133e+06	13.8	17.56	15.01		Peak Found	Peak Found	Peak Found	Peak Found	Peak Found	Peak Found	High	Peak Found	Peak Found	Peak Found	Peak Found	Peak Found	Peak Found	Peak Found	High	Peak Found	High	Peak Found	High	High	2.392e-05
High	[K].LSLQEDSIAK.[M]		1.26664e-05	0.00015119	1	1	36	TGGT1_266060-t26_1-p1	TGGT1_266060-t26_1-p1 [9-18]		0	1103.59	1.758	1.391	0.984	0.419962	0.319096	0.953812	2.07	7.25	4.37	1.61638e+08	9.19265e+07	1.47099e+08	12.31	32.71	21.57		High	High	High	High	High	High	High	High	High	High	High	High	High	High	High	High	High	High	High	High	2.392e-05
High	[K].ISLLESLCGFK.[F]	1xCarbamidomethyl [C8]	2.19593e-05	0.00015119	1	1	18	TGGT1_311240-t26_1-p1	TGGT1_311240-t26_1-p1 [285-295]		0	1266.68	1.293	1.527	0.735	0.959329	0.910728	0.943964	82.32	22.64	26.93	1.28352e+07	2.04515e+07	1.85077e+07	48.84	71.65	62.4		Peak Found	Peak Found	High	High	Peak Found	Peak Found	High	High	Peak Found	High	Peak Found	Peak Found	High	High	High	High	Peak Found	Peak Found	High	High	2.392e-05
High	[R].LSLENFLLR.[G]		6.34774e-06	0.00015119	1	1	10	TGGT1_291960-t26_1-p1	TGGT1_291960-t26_1-p1 [381-389]		0	1104.64	1.006	1.113	0.904	0.953846	0.662769	0.994098	48.56	3.88	71.45	6.16029e+06	9.10616e+06	1.04044e+07	70.99	71.88	74.68		High	High	Peak Found	Peak Found	Peak Found	Peak Found	High	High	Peak Found	Peak Found	Peak Found	Not Found	High	Peak Found	Peak Found	Peak Found	Peak Found	Peak Found	High	High	2.392e-05
High	[K].LSLEIEKLEQEK.[R]		0.000100629	0.00015119	1	1	22	ENSEMBL:ENSBTAP00000034412	ENSEMBL:ENSBTAP00000034412 [178-189]		1	1458.81	0.965	0.6	1.234	0.611649	0.752961	0.983058	4.37	11.86	44.82	8.56018e+06	8.61386e+06	1.17282e+07	49.38	70.5	57.11		High	High	High	Peak Found	Peak Found	Peak Found	High	High	High	Peak Found	Peak Found	High	High	High	High	Peak Found	Peak Found	Peak Found	High	High	2.392e-05
High	[R].LSLCCGGNPVNSVDDLTEADLGFADQVYEQTLGEEK.[Y]	2xCarbamidomethyl [C4; C5]; 1xDeamidated [N/Q]	1.34339e-06	0.00015119	1	1	4	TGGT1_318410-t26_1-p1	TGGT1_318410-t26_1-p1 [328-363]		0	3944.77																No Quan Values	Not Found	Not Found	High	Not Found	Not Found	Not Found	Not Found	Not Found	Not Found	Not Found	Not Found	Not Found	Not Found	Not Found	Not Found	High	Not Found	Not Found	High	High	2.392e-05
High	[R].LSLCCGGNPVNSVDDLTEADLGFADQVYEQTLGEEK.[Y]	2xCarbamidomethyl [C4; C5]	5.82702e-06	0.00015119	1	1	2	TGGT1_318410-t26_1-p1	TGGT1_318410-t26_1-p1 [328-363]		0	3943.78																No Quan Values	Not Found	Not Found	Not Found	High	Not Found	Not Found	Not Found	Not Found	Not Found	Not Found	Not Found	Not Found	Not Found	Not Found	Not Found	Not Found	Not Found	Not Found	High	High	2.392e-05
High	[R].LSKSHVSLKELVETAR.[Q]	2xPhospho [S4; S7]	0.00165145	0.00015119	1	1	2	TGGT1_278660-t26_1-p1	TGGT1_278660-t26_1-p1 [139-154]	TGGT1_278660-t26_1-p1 2xPhospho [S142; S145]	2	1956.96	0.959	0.872	1.437	0.707019	0.621297	0.934825	34.8	21.29	37.75	4.83628e+06	5.04203e+06	3.67396e+06	16.84	80.01	41.97		Not Found	Not Found	Peak Found	Peak Found	Not Found	Peak Found	Not Found	Peak Found	Peak Found	Peak Found	High	Peak Found	Not Found	Peak Found	Peak Found	Peak Found	Peak Found	Peak Found	High	High	0.00115
High	[K].ISGSREEDGDSSRPQIESVNR.[R]	1xPhospho [S]	0.000369938	0.00015119	1	1	34	TGGT1_248420-t26_1-p1	TGGT1_248420-t26_1-p1 [430-450]	TGGT1_248420-t26_1-p1 1xPhospho [S]	1	2398.06	1.155	1.085	1.192	0.745744	0.578791	0.988304	43.4	15.78	31.67	6.52084e+07	7.94526e+07	8.61841e+07	42.38	21.62	30.32		High	High	High	High	High	High	High	Peak Found	High	High	High	High	High	High	High	High	High	High	High	High	2.392e-05
High	[K].LSGSDVLSPR.[L]	1xPhospho [S8]	1.5979e-05	0.00015119	1	1	8	TGGT1_240220-t26_1-p1	TGGT1_240220-t26_1-p1 [1141-1150]	TGGT1_240220-t26_1-p1 1xPhospho [S1148]	0	1110.52	1.305	0.963	0.744	0.787044	0.699438	0.951486	71.34	8.62	32.83	1.40954e+07	1.07974e+07	1.88119e+07	19.33	43	52.92		Peak Found	Peak Found	Peak Found	Peak Found	Peak Found	High	Peak Found	Not Found	High	Peak Found	Peak Found	Peak Found	Not Found	Peak Found	Peak Found	Not Found	High	High	High	High	2.392e-05
High	[R].LSGIAFVELPSPDVAEK.[A]		4.07791e-07	0.00015119	1	1	30	TGGT1_236540-t26_1-p1	TGGT1_236540-t26_1-p1 [207-223]		0	1771.95	2.178	1.857	0.922	0.594629	0.515815	0.966384	81.71	40.38	14.08	2.25262e+07	1.39346e+07	2.58724e+07	61.27	71.43	27.99		High	High	High	High	High	High	High	High	High	Peak Found	High	Peak Found	High	High	High	High	High	Peak Found	High	High	2.392e-05
High	[K].LSGDLPFPIIADPERK.[L]		1.68829e-05	0.00015119	1	1	34	TGGT1_309210-t26_1-p1	TGGT1_309210-t26_1-p1 [270-285]		1	1767.96	1.166	1.234	0.945	0.69112	0.483888	0.988744	41.83	20.36	16.73	1.34228e+07	1.19879e+07	1.4794e+07	2.65	38.35	23.49		High	High	High	High	High	High	Peak Found	High	High	High	High	High	High	High	High	High	High	High	High	High	2.392e-05
High	[K].LSGDLPFPIIADPER.[K]		5.65991e-08	0.00015119	1	1	34	TGGT1_309210-t26_1-p1	TGGT1_309210-t26_1-p1 [270-284]		0	1639.87	1.163	1.278	0.977	0.813266	0.802835	0.984545	67.08	72.66	10.93	1.33818e+07	1.97704e+07	1.28889e+07	45.53	58.23	56.77		High	High	High	High	High	High	Peak Found	High	High	High	High	High	High	High	High	High	High	High	High	High	2.392e-05
High	[K].LSGATVGALTTTSSGADEDKRQDVAETEK.[I]	2xPhospho [T12(89.9); S14(94.9)]	2.58408e-06	0.00015119	1	1	21	TGGT1_294640-t26_1-p1	TGGT1_294640-t26_1-p1 [823-851]	TGGT1_294640-t26_1-p1 2xPhospho [T834(89.9); S836(94.9)]	2	3097.36	0.427	0.832	0.595	0.554063	0.85692	0.934825	43.13	67.67	86.59	7.87195e+06	1.43151e+07	1.35716e+07	14.67	59.07	60.07		Not Found	High	Peak Found	Peak Found	Peak Found	Peak Found	Not Found	High	High	Peak Found	High	High	Not Found	Not Found	Peak Found	High	High	High	High	High	2.392e-05
High	[K].LSFVTVDSNLR.[R]		1.18877e-06	0.00015119	1	1	18	ENSEMBL:ENSBTAP00000024146	ENSEMBL:ENSBTAP00000024146 [350-360]		0	1250.67	0.619	0.454	1.243	0.452203	0.277308	0.961162	20.54	31.91	55.16	3.7957e+06	1.0202e+07	4.62756e+06	89.77	61.46	81.42		High	High	Peak Found	Peak Found	Peak Found	High	High	High	High	High	Peak Found	Peak Found	High	High	Peak Found	Peak Found	Peak Found	Peak Found	High	High	2.392e-05
High	[R].LSFPVLDATDLR.[L]		3.98864e-06	0.00015119	1	1	16	TGGT1_312270-t26_1-p1	TGGT1_312270-t26_1-p1 [202-213]		0	1346.73	1.334	1.027	1.1	0.584541	0.662769	0.934825	45.67	10.29	18	1.52934e+07	1.14634e+07	1.17686e+07	44.46	73	52.53		High	High	Peak Found	Peak Found	Peak Found	High	Peak Found	High	High	High	Peak Found	Not Found	High	Peak Found	Peak Found	Peak Found	High	Peak Found	High	High	2.392e-05
High	[K].ISFPLLADVSHK.[M]		1.63368e-06	0.00015119	1	1	48	TGGT1_217890-t26_1-p1	TGGT1_217890-t26_1-p1 [99-110]		0	1326.74	0.832	1.291	0.92	0.896383	0.691816	0.969697	18.66	46.27	42.7	1.14369e+08	1.01872e+08	1.31546e+08	31.1	67.65	32.01		High	High	Peak Found	High	High	High	High	High	High	High	High	High	High	High	High	High	High	High	High	High	2.392e-05
High	[K].LSFFLPFQEVK.[V]		0.00040298	0.00015119	1	1	15	TGGT1_237220-t26_1-p1	TGGT1_237220-t26_1-p1 [311-321]		0	1354.74	1.717	1.682	0.867	0.641768	0.580727	0.971191	87.07	40.61	12.21	2.84315e+06	1.65618e+06	1.96259e+06	32.23	45.03	45.28		Peak Found	Peak Found	High	High	High	High	High	Peak Found	Peak Found	High	Peak Found	Peak Found	Peak Found	High	High	High	Peak Found	Peak Found	High	High	2.392e-05
High	[K].LSETHTPASVANFAK.[Q]		0.000870078	0.00015119	1	1	2	TGGT1_293570-t26_1-p1	TGGT1_293570-t26_1-p1 [254-268]		0	1572.8	2.483	1.683	1.135	0.466267	0.377074	0.934825	27.57	35.02	31.04	1.17303e+07	6.34177e+06	1.06733e+07	18.9	46.94	14.45		Peak Found	Peak Found	Peak Found	Peak Found	High	Peak Found	Peak Found	Peak Found	Peak Found	Peak Found	Peak Found	Peak Found	Peak Found	Peak Found	Peak Found	Peak Found	Peak Found	Peak Found	High	High	2.392e-05
High	[K].LSEIQAIEAGDSEQVMTGAMK.[T]		3.54818e-09	0.00015119	1	1	2	TGGT1_219850-t26_1-p1	TGGT1_219850-t26_1-p1 [776-796]		0	2208.05	2.485	3.176	0.776	0.508683	0.359006	0.737587	59.17	61.04	1.33	6.01736e+06	2.67916e+06	7.68815e+06	52.88	10.27	47.29		Peak Found	Peak Found	Peak Found	Peak Found	Peak Found	Peak Found	Peak Found	Peak Found	Peak Found	Peak Found	Not Found	Not Found	High	Peak Found	Peak Found	Peak Found	Peak Found	Not Found	High	High	2.392e-05
High	[K].MEPITDLDVLEQLR.[A]		6.04474e-06	0.00015119	1	1	12	TGGT1_223920-t26_1-p1	TGGT1_223920-t26_1-p1 [1137-1150]		0	1671.86	0.676	1.041	0.776	0.993242	0.815828	0.991676	12.47	24.21	43.84	2.08847e+06	2.67585e+06	2.33045e+06	26.44	45.19	38.22		High	High	Peak Found	Peak Found	High	Peak Found	Peak Found	Peak Found	High	Peak Found	Not Found	Peak Found	Peak Found	High	High	Peak Found	Peak Found	Peak Found	High	High	2.392e-05
High	[K].ITVTEFIETEGTGSLNDVEKTELEK.[E]	1xDeamidated [N16]	1.55798e-08	0.00015119	1	1	6	TGGT1_229480-t26_1-p1	TGGT1_229480-t26_1-p1 [210-234]		1	2783.37	4.137	3.014	1.414	0.606729	0.851086	0.897246	128.95	139.24	4.39	4.7844e+06	1.7687e+06	2.40659e+06	91.67	115.65	109.68		Peak Found	Peak Found	High	High	Peak Found	Peak Found	High	Peak Found	Peak Found	Peak Found	Peak Found	Peak Found	Not Found	Peak Found	Peak Found	High	Peak Found	Peak Found	High	High	2.392e-05
High	[R].IVALGFDSPTGK.[R]		8.37676e-05	0.00015119	1	1	4	TGGT1_312150-t26_1-p1	TGGT1_312150-t26_1-p1 [401-412]		0	1204.66	1.138	0.923	1.385	0.520242	0.886446	0.943795	1.11	18.33	72.8	7.01094e+06	5.55582e+06	4.56533e+06	19.1	13.62	50.4		Peak Found	Peak Found	High	Peak Found	Peak Found	Peak Found	Peak Found	Peak Found	Peak Found	Peak Found	Not Found	Not Found	Peak Found	High	Peak Found	Peak Found	Peak Found	Peak Found	High	High	2.392e-05
High	[R].MEAVDISEAEK.[Y]		4.94034e-06	0.00015119	1	1	12	TGGT1_290670-t26_1-p1	TGGT1_290670-t26_1-p1 [249-259]		0	1221.57	3.005	3.58	0.981	0.398981	0.345514	0.95556	25.1	74.23	26.76	3.75484e+07	1.24951e+07	3.72715e+07	5.07	31.51	43.35		Peak Found	Peak Found	Peak Found	Peak Found	High	Peak Found	Not Found	Peak Found	Peak Found	High	Peak Found	High	High	Peak Found	Peak Found	High	High	Peak Found	High	High	2.392e-05
High	[K].MDVTAENIQK.[L]		6.1706e-05	0.00015119	1	1	4	TGGT1_260260-t26_1-p1	TGGT1_260260-t26_1-p1 [92-101]		0	1148.56	3.096	2.597	0.828	0.419962	0.303391	0.995425	23.1	44.65	43.45	2.6264e+07	8.48336e+06	1.71068e+07	48.14	16.64	39.25		Peak Found	Peak Found	High	High	Peak Found	Peak Found	Peak Found	Not Found	Peak Found	Peak Found	Not Found	Peak Found	Peak Found	Peak Found	Peak Found	Peak Found	Peak Found	Peak Found	High	High	2.392e-05
High	[-].MDTKSENSIATGVGPTPVGR.[V]	1xAcetyl [N-Term]; 2xPhospho [S5(100); S8(100)]	1.5845e-06	0.00015119	1	1	8	TGGT1_309560-t26_1-p1	TGGT1_309560-t26_1-p1 [1-20]	TGGT1_309560-t26_1-p1 1xAcetyl [N-Term]; 2xPhospho [S5(100); S8(100)]	1	2218.95	0.686	0.613	1.304	0.59378	0.433162	0.880941	56.16	16.47	21.09	8.24483e+06	1.98933e+07	5.15045e+06	64.56	54.75	80.21		Peak Found	Peak Found	Peak Found	Peak Found	Peak Found	Peak Found	Not Found	Not Found	Peak Found	Peak Found	High	High	Peak Found	Not Found	Peak Found	Peak Found	Peak Found	High	High	High	2.392e-05
High	[-].MDTKSENSIATGVGPTPVGR.[V]	1xAcetyl [N-Term]; 1xPhospho [S5(100)]	4.49698e-07	0.00015119	1	1	8	TGGT1_309560-t26_1-p1	TGGT1_309560-t26_1-p1 [1-20]	TGGT1_309560-t26_1-p1 1xAcetyl [N-Term]; 1xPhospho [S5(100)]	1	2138.98	0.883	0.35	1.258	0.771965	0.666157	0.935434	64.86	87.9	54.24	7.36545e+06	9.32052e+06	4.5266e+06	51.47	53.36	98.6		Peak Found	Not Found	Peak Found	Not Found	High	Peak Found	Not Found	Not Found	Peak Found	Peak Found	Peak Found	Peak Found	Peak Found	Peak Found	Peak Found	Peak Found	High	High	High	High	2.392e-05
High	[-].MDLTGEESGSPAELPR.[E]	1xAcetyl [N-Term]; 1xPhospho [S10(100)]	3.72057e-07	0.00015119	1	1	12	TGGT1_209210-t26_1-p1	TGGT1_209210-t26_1-p1 [1-16]	TGGT1_209210-t26_1-p1 1xAcetyl [N-Term]; 1xPhospho [S10(100)]	0	1810.76	1.047	1.067	0.981	0.688069	0.822386	0.989832	15.12	42.2	30.15	9.41962e+06	7.97011e+06	7.64597e+06	23.85	23.43	41.47		Peak Found	High	Peak Found	Peak Found	High	High	Not Found	High	Peak Found	Peak Found	Peak Found	Peak Found	Peak Found	High	Peak Found	Peak Found	Peak Found	High	High	High	2.392e-05
High	[-K].MDGTQNTLDNPDFK.[W]		0.000296882	0.00015119	1	3	6	TGGT1_238040A-t26_1-p1	TGGT1_238040A-t26_1-p1 [1037-1050]		0	1595.7	2.239	2.317	1.422	0.406188	0.39398	0.934825	29.98	4.22	14.24	1.02416e+07	4.57372e+06	7.3306e+06	3.24	26.47	29.64		Peak Found	High	Peak Found	Peak Found	Peak Found	Peak Found	Peak Found	Peak Found	Peak Found	Peak Found	Peak Found	Peak Found	High	Peak Found	High	Peak Found	Peak Found	Peak Found	High	High	2.392e-05
High	[K].MDGTANETPLEEFSWSSFPSIFFVK.[A]		1.01641e-05	0.00015119	1	1	14	TGGT1_211680-t26_1-p1	TGGT1_211680-t26_1-p1 [408-432]		0	2866.33	32.874	9.413	3.492	0.403228	0.136573	0.934825	94.11	0.37	73.25	8.57774e+06	311409	2.92397e+06	81.16	10.49	14.2		Not Found	Not Found	High	High	High	Peak Found	Peak Found	Peak Found	Not Found	Not Found	Not Found	Not Found	Not Found	Not Found	High	Peak Found	High	High	High	High	2.392e-05
High	[-].MDGNQMDKEDDQVVDLTLDSDDDDQR.[R]	1xAcetyl [N-Term]; 1xDeamidated [N/Q]; 1xPhospho [S20(100)]	4.10292e-07	0.00015119	1	1	8	TGGT1_215300-t26_1-p1	TGGT1_215300-t26_1-p1 [1-26]	TGGT1_215300-t26_1-p1 1xAcetyl [N-Term]; 1xPhospho [S20(100)]	1	3135.19	0.651	1.302	0.601	0.710267	0.534099	0.934825	22.31	3.39	33.95	3.3854e+06	5.20235e+06	6.33684e+06	47.26	4.27	16.5		Not Found	Not Found	Peak Found	High	High	Not Found	Not Found	Not Found	High	Not Found	Not Found	Not Found	Peak Found	Not Found	Not Found	Not Found	Peak Found	Peak Found	High	High	2.392e-05
High	[-].MDGNQMDKEDDQVVDLTLDSDDDDQR.[R]	1xAcetyl [N-Term]; 1xPhospho [S20(100)]	9.2305e-08	0.00015119	1	1	8	TGGT1_215300-t26_1-p1	TGGT1_215300-t26_1-p1 [1-26]	TGGT1_215300-t26_1-p1 1xAcetyl [N-Term]; 1xPhospho [S20(100)]	1	3134.21	0.785	1.007	0.935	0.651031	0.993342	0.937594	51.89	24.68	32.65	3.62897e+06	4.62495e+06	3.97576e+06	34.38	27.95	44.01		High	Peak Found	Peak Found	Peak Found	Peak Found	High	Not Found	Not Found	Peak Found	Peak Found	Peak Found	Peak Found	Not Found	Peak Found	High	High	Peak Found	Peak Found	High	High	2.392e-05
High	[-].MDGDFGATGGGFGDMADFTSSPGLSLNAPVLSADASSPFSRSPR.[H]	1xAcetyl [N-Term]; 1xDeamidated [N27]; 2xPhospho [S42(95.5); S/T]	4.53507e-06	0.00015119	1	1	33	TGGT1_213030-t26_1-p1	TGGT1_213030-t26_1-p1 [1-44]	TGGT1_213030-t26_1-p1 1xAcetyl [N-Term]; 2xPhospho [S42(95.5); S/T]	1	4552.9	3.857	3.868	1.078	0.398981	0.371604	0.934825	51.21	48.69	11.1	2.16947e+07	4.71247e+06	1.82302e+07	14.01	50.33	18.83		Not Found	Not Found	High	Not Found	Not Found	Not Found	High	Not Found	High	Not Found	High	High	Not Found	Not Found	High	High	High	Not Found	High	n/a	2.392e-05
High	[K].MEDLLELFR.[A]		8.99424e-06	0.00015119	1	1	42	TGGT1_213350-t26_1-p1	TGGT1_213350-t26_1-p1 [35-43]		0	1165.59	0.729	1.162	0.76	0.983467	0.701888	0.934825	26.22	44.16	31.18	2.04159e+07	2.39063e+07	2.15001e+07	19.27	44.56	28.62		High	High	High	High	High	High	High	High	High	High	High	High	High	High	High	High	High	High	High	High	2.392e-05
High	[-].MDGDFGATGGGFGDMADFTSSPGLSLNAPVLSADASSPFSRSPR.[H]	1xAcetyl [N-Term]; 2xPhospho [S37(93.5); S42(99.6)]	9.75997e-05	0.00015119	1	1	34	TGGT1_213030-t26_1-p1	TGGT1_213030-t26_1-p1 [1-44]	TGGT1_213030-t26_1-p1 1xAcetyl [N-Term]; 2xPhospho [S37(93.5); S42(99.6)]	1	4551.91	5.873	4.225	1.39	0.391206	0.300678	0.799138	45.11	64.53	13	2.31087e+07	2.90746e+06	1.44816e+07	18.75	49.15	20.02		Not Found	Not Found	High	High	Peak Found	High	Not Found	Not Found	Peak Found	Peak Found	Peak Found	Peak Found	Not Found	Not Found	High	High	High	High	High	High	2.392e-05
High	[-].MDGDFGATGGGFGDMADFTSSPGLSLNAPVLSADASSPFSR.[S]	1xAcetyl [N-Term]; 1xPhospho [S37(99.9)]	6.64479e-10	0.00015119	1	1	21	TGGT1_213030-t26_1-p1	TGGT1_213030-t26_1-p1 [1-41]	TGGT1_213030-t26_1-p1 1xAcetyl [N-Term]; 1xPhospho [S37(99.9)]	0	4131.76	7.748	6.629	0.568	0.766406	0.348819	0.934825	145.91	57.42	76.25	1.3628e+07	1.75879e+06	1.16595e+07	85.38	47.86	65.5		Not Found	Not Found	High	Peak Found	High	High	Peak Found	High	Peak Found	Peak Found	Not Found	Not Found	Not Found	Not Found	High	Peak Found	High	High	High	High	2.392e-05
High	[R].MASGSVEAEIDEQAR.[Q]	1xPhospho [S3(100)]; 1xOxidation [M1]	1.51812e-06	0.00015119	1	1	4	TGGT1_213030-t26_1-p1	TGGT1_213030-t26_1-p1 [180-194]	TGGT1_213030-t26_1-p1 1xPhospho [S182(100)]	0	1688.68	0.825	2.824	0.581	0.791911	0.72881	0.920446	82.37	101.58	17.13	4.98285e+06	6.04146e+06	1.03651e+07	29.65	76.28	78.34		Not Found	Peak Found	High	Peak Found	Peak Found	Not Found	Not Found	Peak Found	Peak Found	Peak Found	Not Found	Not Found	Not Found	Not Found	Not Found	Peak Found	High	Peak Found	High	High	2.392e-05
High	[R].MASGSVEAEIDEQAR.[Q]	1xPhospho [S3(100)]	2.07662e-08	0.00015119	1	1	23	TGGT1_213030-t26_1-p1	TGGT1_213030-t26_1-p1 [180-194]	TGGT1_213030-t26_1-p1 1xPhospho [S182(100)]	0	1672.69	1.651	1.257	1.148	0.414358	0.501072	0.994098	18.37	15.48	21.43	7.19398e+07	4.35726e+07	5.47706e+07	21.13	3.87	53.42		High	Peak Found	High	High	High	Peak Found	Peak Found	Peak Found	Peak Found	High	Peak Found	Peak Found	High	Peak Found	High	High	High	High	High	High	2.392e-05
High	[R].MAQICPLIINPIEILVNLHEPTAGQAIIEEAVSDEEDAEGEEPR.[V]	1xCarbamidomethyl [C5]; 2xDeamidated [N17; N/Q]; 1xOxidation [M1]; 1xPhospho [S33(100)]	2.15922e-07	0.00015119	1	1	4	TGGT1_269990-t26_1-p1	TGGT1_269990-t26_1-p1 [320-363]	TGGT1_269990-t26_1-p1 1xPhospho [S352(100)]	0	4951.32																No Quan Values	Not Found	Not Found	High	Not Found	High	Not Found	Not Found	Not Found	Not Found	Not Found	Not Found	Not Found	Not Found	Not Found	Not Found	Not Found	Not Found	Not Found	High	High	2.392e-05
High	[R].MAQICPLIINPIEILVNLHEPTAGQAIIEEAVSDEEDAEGEEPR.[V]	1xCarbamidomethyl [C5]; 3xDeamidated [N10; N17; Q]; 1xPhospho [S33(100)]	4.38172e-05	0.00015119	1	1	2	TGGT1_269990-t26_1-p1	TGGT1_269990-t26_1-p1 [320-363]	TGGT1_269990-t26_1-p1 1xPhospho [S352(100)]	0	4936.3																No Quan Values	Not Found	Not Found	Not Found	Not Found	High	Not Found	Not Found	Not Found	Not Found	Not Found	Not Found	Not Found	Not Found	Not Found	Not Found	Not Found	Not Found	Not Found	High	High	2.392e-05
High	[R].MAQICPLIINPIEILVNLHEPTAGQAIIEEAVSDEEDAEGEEPR.[V]	1xCarbamidomethyl [C5]; 1xDeamidated [N/Q]; 1xPhospho [S33(99.7)]	1.53096e-05	0.00015119	1	1	5	TGGT1_269990-t26_1-p1	TGGT1_269990-t26_1-p1 [320-363]	TGGT1_269990-t26_1-p1 1xPhospho [S352(99.7)]	0	4934.34	100		100				0		0	2.33757e+06			14.95				Not Found	Not Found	High	Peak Found	Not Found	Not Found	Not Found	Not Found	Not Found	Not Found	Not Found	Not Found	Not Found	Not Found	Not Found	Not Found	Not Found	Not Found	High	High	2.392e-05
High	[R].MAQASTSKSDSKKR.[H]	2xPhospho [S9; S11]; 1xOxidation [M1]	0.00150705	0.00015119	1	1	1	TGGT1_283710-t26_1-p1	TGGT1_283710-t26_1-p1 [328-341]	TGGT1_283710-t26_1-p1 2xPhospho [S336; S338]	3	1700.71																No Quan Values	Not Found	Not Found	Not Found	Not Found	High	Not Found	Not Found	Not Found	Not Found	Not Found	Not Found	Not Found	Not Found	Not Found	Not Found	Not Found	Not Found	Not Found	n/a	High
High	[K].MALAVGDTECEFMEK.[R]	1xCarbamidomethyl [C10]	1.34027e-07	0.00015119	1	1	18	TGGT1_288500-t26_1-p1	TGGT1_288500-t26_1-p1 [198-212]		0	1730.74	100	100	1.351			0.937594	0	0	10.11	8.02884e+06		6.01494e+06	24.6		5.83		Peak Found	High	High	High	High	High	Not Found	Not Found	Not Found	Not Found	Not Found	Not Found	High	High	Peak Found	High	Peak Found	High	High	High	2.392e-05
High	[R].MAGLSPDMIFCR.[C]	1xCarbamidomethyl [C11]	0.000381416	0.00015119	1	1	2	TGGT1_299210-t26_1-p1	TGGT1_299210-t26_1-p1 [260-271]		0	1397.64	1.737	1.111	1.115	0.586778	0.719357	0.934825	77.4	42.45	8.95	2.84889e+06	1.63973e+06	1.95375e+06	28.97	33.58	35.2		Peak Found	Peak Found	Peak Found	Peak Found	Peak Found	Peak Found	Peak Found	Not Found	Peak Found	Peak Found	Peak Found	Not Found	Peak Found	Peak Found	Peak Found	High	Not Found	Peak Found	High	High	2.392e-05
High	[K].MADLLFDSNLTLVK.[S]		0.000407935	0.00015119	1	1	8	TGGT1_297880-t26_1-p1	TGGT1_297880-t26_1-p1 [168-181]		0	1579.84	2.674	1.041	1.242	0.916909	0.975263	0.961162	142.75	125.93	72.62	2.93426e+06	1.36027e+06	1.57553e+06	115.9	122.19	121.44		Peak Found	Peak Found	Peak Found	High	High	Peak Found	High	Peak Found	Peak Found	Peak Found	Not Found	Peak Found	Peak Found	Peak Found	High	Peak Found	Peak Found	Peak Found	High	High	2.392e-05
High	[-].MDGDFGATGGGFGDMADFTSSPGLSLNAPVLSADASSPFSR.[S]	1xAcetyl [N-Term]; 1xDeamidated [N27]; 1xPhospho [S37(99.9)]	6.92518e-08	0.00015119	1	1	29	TGGT1_213030-t26_1-p1	TGGT1_213030-t26_1-p1 [1-41]	TGGT1_213030-t26_1-p1 1xAcetyl [N-Term]; 1xPhospho [S37(99.9)]	0	4132.75	0.184	2.718	0.128	0.414358	0.526312	0.720187	77.15	93.65	14.35	315840	2.0006e+06	7.22743e+06	85.9	22.85	61.03		Peak Found	Not Found	High	Peak Found	High	High	Not Found	High	Peak Found	Peak Found	Peak Found	Peak Found	Not Found	Peak Found	Not Found	Not Found	High	High	High	High	2.392e-05
High	[K].MEDLLELFR.[A]	1xOxidation [M1]	5.93489e-06	0.00015119	1	1	6	TGGT1_213350-t26_1-p1	TGGT1_213350-t26_1-p1 [35-43]		0	1181.59	1.845	1.387	1.288	0.516903	0.39398	0.961162	68.66	11.47	4.81	5.83661e+06	3.16336e+06	4.38765e+06	28.17	70.49	51.81		High	High	Peak Found	Peak Found	Peak Found	Peak Found	Peak Found	Peak Found	Peak Found	Peak Found	Peak Found	Peak Found	Peak Found	High	Peak Found	Peak Found	Peak Found	Peak Found	High	High	2.392e-05
High	[-].MEDLLSAFESVSLDDEETSSSLAHGNVSPPAGVVSPALFDLHK.[K]	1xAcetyl [N-Term]; 1xPhospho [S28(80.3)]	1.40213e-06	0.00015119	1	1	18	TGGT1_230400-t26_1-p1	TGGT1_230400-t26_1-p1 [1-43]	TGGT1_230400-t26_1-p1 1xAcetyl [N-Term]; 1xPhospho [S28(80.3)]	0	4620.14	3.537	2.864	1.235	0.514353	0.703952	0.996529	106	132.86	117.19	1.13925e+06	322125	922690	38.24	66.76	132.26		Not Found	Not Found	High	Peak Found	High	Not Found	Not Found	Not Found	Not Found	Not Found	Not Found	Not Found	Not Found	Not Found	High	Peak Found	High	High	High	High	2.392e-05
High	[-].MEDLLSAFESVSLDDEETSSSLAHGNVSPPAGVVSPALFDLHK.[K]	1xAcetyl [N-Term]; 1xDeamidated [N26]; 1xPhospho [S/T]	3.60315e-05	0.00015119	1	1	15	TGGT1_230400-t26_1-p1	TGGT1_230400-t26_1-p1 [1-43]	TGGT1_230400-t26_1-p1 1xAcetyl [N-Term]	0	4621.12	2.109	0.35	3.931	0.93998	0.361175	0.934825	138.88	51.62	133.87	911250	534389	186934	127.46	21.87	40.62		Not Found	Not Found	High	High	High	Peak Found	Not Found	Not Found	Not Found	Not Found	Peak Found	Peak Found	Not Found	Not Found	Peak Found	Not Found	Peak Found	High	High	High	2.392e-05
High	[-].MENNEDKQQQGQQAGGAAVAAPTPANDEVIETNYDEVVDSFDALK.[L]	1xAcetyl [N-Term]; 2xDeamidated [N/Q]; 1xOxidation [M1]	1.68829e-05	0.00015119	1	1	13	TGGT1_250770-t26_1-p1	TGGT1_250770-t26_1-p1 [1-45]	TGGT1_250770-t26_1-p1 1xAcetyl [N-Term]	1	4867.16	0.778	0.354	1.337	0.721887	0.637423	0.934825	69.74	78.78	57.07	3.89293e+06	4.72328e+06	1.77208e+06	50.57	22.17	87.69		Peak Found	Peak Found	High	High	Not Found	Peak Found	Peak Found	High	High	Peak Found	Peak Found	High	Peak Found	High	Peak Found	High	Peak Found	Peak Found	High	n/a	2.392e-05
High	[-].MENNEDKQQQGQQAGGAAVAAPTPANDEVIETNYDEVVDSFDALK.[L]	1xAcetyl [N-Term]; 1xDeamidated [N/Q]; 1xOxidation [M1]	1.49967e-06	0.00015119	1	1	15	TGGT1_250770-t26_1-p1	TGGT1_250770-t26_1-p1 [1-45]	TGGT1_250770-t26_1-p1 1xAcetyl [N-Term]	1	4866.18	0.39	1.019	0.827	0.453346	0.895588	0.934825	11.69	100.32	36.28	1.07478e+06	2.75849e+06	3.34275e+06	73.12	26.07	75.37		Peak Found	Peak Found	Peak Found	Peak Found	Peak Found	Peak Found	High	Peak Found	Peak Found	Peak Found	Peak Found	Peak Found	Peak Found	Peak Found	High	Peak Found	High	High	High	n/a	2.392e-05
High	[-].MENNEDKQQQGQQAGGAAVAAPTPANDEVIETNYDEVVDSFDALK.[L]	1xAcetyl [N-Term]; 3xDeamidated [N33; N/Q]	5.87138e-08	0.00015119	1	1	11	TGGT1_250770-t26_1-p1	TGGT1_250770-t26_1-p1 [1-45]	TGGT1_250770-t26_1-p1 1xAcetyl [N-Term]	1	4852.15	1.168	4.705	0.282	0.747226	0.580187	0.934825	20.23	131.06	121.39	2.00046e+06	1.71324e+06	2.85599e+06	58.75	77.88	121		Peak Found	High	Not Found	Not Found	Not Found	Not Found	Peak Found	Peak Found	Not Found	Not Found	Not Found	High	Not Found	Not Found	Not Found	Not Found	Peak Found	Peak Found	High	n/a	2.392e-05
High	[-].MENNEDKQQQGQQAGGAAVAAPTPANDEVIETNYDEVVDSFDALK.[L]	1xAcetyl [N-Term]; 1xDeamidated [N/Q]	4.44885e-09	0.00015119	1	1	25	TGGT1_250770-t26_1-p1	TGGT1_250770-t26_1-p1 [1-45]	TGGT1_250770-t26_1-p1 1xAcetyl [N-Term]	1	4850.19	0.311	0.887	0.583	0.63103	0.960973	0.934825	124.04	95.86	34.29	1.20032e+06	3.7634e+06	3.25536e+06	45.96	89.76	78.06		High	High	Not Found	High	Not Found	High	High	Not Found	Not Found	High	High	Not Found	High	Not Found	Not Found	Not Found	Not Found	High	High	High	2.392e-05
High	[-].MENNEDKQQQGQQAGGAAVAAPTPANDEVIETNYDEVVDSFDALK.[L]	1xAcetyl [N-Term]	4.68959e-10	0.00015119	1	1	18	TGGT1_250770-t26_1-p1	TGGT1_250770-t26_1-p1 [1-45]	TGGT1_250770-t26_1-p1 1xAcetyl [N-Term]	1	4849.2	1.039	0.56	2.167	0.962006	0.5219	0.934825	73.11	69.46	80.77	2.13531e+07	1.05198e+07	5.71151e+06	58.9	50.55	108.43		Not Found	Not Found	Peak Found	High	High	High	High	Peak Found	Peak Found	High	Peak Found	Peak Found	Not Found	Peak Found	High	High	High	High	High	High	2.392e-05
High	[-].MENENGTVGSPTASVAALSK.[G]	1xAcetyl [N-Term]; 2xDeamidated [N3; N5]; 1xPhospho [S10(97)]	9.97936e-06	0.00015119	1	1	2	TGGT1_268200-t26_1-p1	TGGT1_268200-t26_1-p1 [1-20]	TGGT1_268200-t26_1-p1 1xAcetyl [N-Term]; 1xPhospho [S10(97)]	0	2086.89																Not Reliable	Not Found	Not Found	Not Found	Not Found	Not Found	Not Found	Not Found	High	Not Found	Not Found	Not Found	Not Found	Not Found	Not Found	Not Found	Not Found	High	Not Found	High	n/a	2.392e-05
High	[-].MENENGTVGSPTASVAALSK.[G]	1xAcetyl [N-Term]; 1xDeamidated [N]; 1xPhospho [S10(98.1)]	5.31188e-09	0.00015119	1	1	75	TGGT1_268200-t26_1-p1	TGGT1_268200-t26_1-p1 [1-20]	TGGT1_268200-t26_1-p1 1xAcetyl [N-Term]; 1xPhospho [S10(98.1)]	0	2085.9	1.812	1.69	0.945	0.396964	0.34646	0.934825	9.76	6.89	17.65	4.79349e+07	2.64473e+07	4.46936e+07	26.28	15.38	54.1		High	High	High	High	High	High	High	High	High	High	High	High	High	High	High	High	High	High	High	High	2.392e-05
High	[-].MELPLDAWATAAHGSK.[A]	1xAcetyl [N-Term]; 1xPhospho [S15(100)]	3.50805e-06	0.00015119	1	1	8	TGGT1_286590-t26_1-p1	TGGT1_286590-t26_1-p1 [1-16]	TGGT1_286590-t26_1-p1 1xAcetyl [N-Term]; 1xPhospho [S15(100)]	0	1819.81	1.458	1.182	1.233	0.542593	0.98253	0.934825	42.96	112.63	10.21	8.74807e+06	8.44499e+06	6.55631e+06	40.52	59	71.24		Not Found	Not Found	High	High	High	Peak Found	Peak Found	Not Found	High	Peak Found	Peak Found	Peak Found	Not Found	Not Found	Peak Found	Peak Found	Peak Found	Peak Found	High	High	2.392e-05
High	[-].MEIPAPSSPTALK.[A]	1xAcetyl [N-Term]; 1xPhospho [S/T]	0.00151627	0.00015119	1	1	34	TGGT1_294640-t26_1-p1	TGGT1_294640-t26_1-p1 [1-13]	TGGT1_294640-t26_1-p1 1xAcetyl [N-Term]	0	1463.69	2.045	1.384	0.759	0.554063	0.533089	0.985422	78.82	9.98	14.41	5.55539e+07	2.71686e+07	5.53117e+07	29.37	56.68	47.92		High	High	Peak Found	High	High	High	High	High	Peak Found	High	Peak Found	Peak Found	High	High	High	High	High	High	High	High	2.392e-05
High	[R].MELNSSPSVPLTR.[G]	1xOxidation [M1]; 2xPhospho [S5(97.3); S8(99.9)]	0.000530508	0.00015119	1	1	2	TGGT1_214320-t26_1-p1	TGGT1_214320-t26_1-p1 [519-531]	TGGT1_214320-t26_1-p1 2xPhospho [S523(97.3); S526(99.9)]	0	1606.66																No Quan Values	Not Found	Not Found	High	Not Found	Not Found	Not Found	Not Found	Not Found	Not Found	Not Found	Not Found	Not Found	Not Found	Not Found	Not Found	Not Found	Not Found	Not Found	High	High	2.392e-05
High	[R].MELNSSPSVPLTR.[G]	2xPhospho [S5(100); S8(100)]	1.22567e-06	0.00015119	1	1	37	TGGT1_214320-t26_1-p1	TGGT1_214320-t26_1-p1 [519-531]	TGGT1_214320-t26_1-p1 2xPhospho [S523(100); S526(100)]	0	1590.66	1.123	1.195	0.94	0.71318	0.401592	0.93732	20.47	2.05	11.68	6.00611e+07	4.69904e+07	5.69278e+07	25.4	36.98	28.31		High	High	High	High	High	High	High	High	High	High	High	High	High	High	High	High	High	High	High	High	2.392e-05
High	[R].MELNSSPSVPLTR.[G]	1xOxidation [M1]; 1xPhospho [S8(100)]	1.99889e-06	0.00015119	1	1	8	TGGT1_214320-t26_1-p1	TGGT1_214320-t26_1-p1 [519-531]	TGGT1_214320-t26_1-p1 1xPhospho [S526(100)]	0	1526.69	1.31	1.07	1.202	0.815512	0.73092	0.934825	91.06	2.82	6.28	1.00343e+07	8.37384e+06	8.35046e+06	74.36	44.2	11.45		Peak Found	Peak Found	High	High	Peak Found	Peak Found	Peak Found	Peak Found	Peak Found	Peak Found	Peak Found	Not Found	Peak Found	High	Peak Found	High	Peak Found	Peak Found	High	High	2.392e-05
High	[R].MELNSSPSVPLTR.[G]	1xPhospho [S8(100)]	9.51702e-08	0.00015119	1	1	40	TGGT1_214320-t26_1-p1	TGGT1_214320-t26_1-p1 [519-531]	TGGT1_214320-t26_1-p1 1xPhospho [S526(100)]	0	1510.7	1.404	1.35	0.86	0.447768	0.593817	0.968113	26.79	31.14	1.29	1.15181e+08	8.94386e+07	1.20751e+08	48.63	28.1	6.77		High	High	High	High	High	High	High	High	High	High	High	High	High	High	High	High	High	High	High	High	2.392e-05
High	[-].MEFTADNAAPLTEQNAPQDVEAVKPDVIENAAETANEESAAPTLK.[R]	1xAcetyl [N-Term]; 2xDeamidated [N30; N/Q]; 1xOxidation [M1]	0.000262724	0.00015119	1	1	5	TGGT1_222220-t26_1-p1	TGGT1_222220-t26_1-p1 [1-45]	TGGT1_222220-t26_1-p1 1xAcetyl [N-Term]	0	4800.22																No Quan Values	High	Not Found	Not Found	Not Found	Not Found	Not Found	Not Found	Not Found	Not Found	Not Found	Not Found	Not Found	Not Found	Not Found	High	Not Found	Not Found	Not Found	High	n/a	2.392e-05
High	[-].MEFTADNAAPLTEQNAPQDVEAVKPDVIENAAETANEESAAPTLK.[R]	1xAcetyl [N-Term]; 1xDeamidated [N/Q]; 1xOxidation [M1]	5.12493e-06	0.00015119	1	1	4	TGGT1_222220-t26_1-p1	TGGT1_222220-t26_1-p1 [1-45]	TGGT1_222220-t26_1-p1 1xAcetyl [N-Term]	0	4799.24	0.314	0.262	1.141	0.422684	0.260201	0.992718	20.21	6.99	94.85	4.88317e+06	1.55574e+07	4.02633e+06	52.92	1.92	30.92		High	Peak Found	High	High	Peak Found	Not Found	Not Found	Not Found	Not Found	Not Found	Not Found	Not Found	Peak Found	Peak Found	Peak Found	Peak Found	Not Found	Not Found	High	n/a	2.392e-05
High	[-].MEFTADNAAPLTEQNAPQDVEAVKPDVIENAAETANEESAAPTLK.[R]	1xAcetyl [N-Term]; 1xDeamidated [N/Q]	4.91745e-08	0.00015119	1	1	14	TGGT1_222220-t26_1-p1	TGGT1_222220-t26_1-p1 [1-45]	TGGT1_222220-t26_1-p1 1xAcetyl [N-Term]	0	4783.24	0.135	0.213	0.633	0.65497	0.782127	0.884298	142.78	142.59	5.03	1.84502e+06	1.3706e+07	2.91572e+06	118.77	81.58	103.44		Peak Found	Peak Found	Peak Found	Not Found	Not Found	Peak Found	High	Peak Found	Not Found	High	Peak Found	High	Not Found	Peak Found	Not Found	Peak Found	High	High	High	High	2.392e-05
High	[-].MEFTADNAAPLTEQNAPQDVEAVKPDVIENAAETANEESAAPTLK.[R]	1xAcetyl [N-Term]	1.19051e-08	0.00015119	1	1	21	TGGT1_222220-t26_1-p1	TGGT1_222220-t26_1-p1 [1-45]	TGGT1_222220-t26_1-p1 1xAcetyl [N-Term]	0	4782.26	2.399	1.756	1.65	0.659482	0.995342	0.934825	30.77	71.72	65.51	3.95408e+07	1.63259e+07	2.86646e+07	63.45	6.35	81.02		High	High	High	Peak Found	High	Peak Found	High	Peak Found	Peak Found	High	Not Found	High	High	High	High	High	Peak Found	Peak Found	High	High	2.392e-05
High	[R].MEFQAIDKDNDGK.[V]		1.40213e-06	0.00015119	1	1	27	TGGT1_229480-t26_1-p1	TGGT1_229480-t26_1-p1 [120-132]		1	1510.68	1.908	1.783	1.066	0.707019	0.345757	0.946259	8.99	9.52	0.5	8.54837e+07	4.50479e+07	8.54677e+07	33.56	27.86	4.57		High	High	High	High	High	High	Peak Found	Not Found	Peak Found	Peak Found	Peak Found	High	High	High	High	High	High	High	High	High	2.392e-05
High	[K].MEELVHNIR.[T]		9.01436e-05	0.00015119	1	1	8	TGGT1_205470-t26_1-p1	TGGT1_205470-t26_1-p1 [805-813]		0	1140.58	1.885	0.869	0.909	0.954814	0.992142	0.988744	38.93	86.13	99.05	7.26391e+06	7.09121e+06	4.54464e+06	70.93	45.24	88.79		Peak Found	Peak Found	Not Found	Not Found	Peak Found	High	Not Found	Not Found	Not Found	Peak Found	Peak Found	Peak Found	Peak Found	High	Peak Found	Peak Found	High	High	High	High	2.392e-05
High	[K].MEELQIFR.[G]		0.000108952	0.00015119	1	1	4	TGGT1_273090-t26_1-p1	TGGT1_273090-t26_1-p1 [48-55]		0	1065.54	1.126	1.168	0.964	0.488351	0.537597	0.934825	0.47	11.16	10.72	4.36938e+06	3.69462e+06	4.31527e+06	15.85	3.72	46.58		Peak Found	Peak Found	Peak Found	Peak Found	Peak Found	Peak Found	Peak Found	Peak Found	Peak Found	Peak Found	Not Found	Peak Found	Peak Found	High	Peak Found	High	Not Found	Peak Found	High	High	2.392e-05
High	[-].MEDTAQSTPTTAVSAK.[K]	1xAcetyl [N-Term]	0.00161165	0.00015119	1	1	2	TGGT1_306895-t26_1-p1	TGGT1_306895-t26_1-p1 [1-16]	TGGT1_306895-t26_1-p1 1xAcetyl [N-Term]	0	1679.78	2.776	2.036	1.364	0.342721	0.439593	0.934825	14.18	65.24	63.16	8.2491e+06	2.87731e+06	5.85684e+06	24.31	34.1	38.59		Not Found	High	Peak Found	Peak Found	Peak Found	Peak Found	Peak Found	Peak Found	Peak Found	Peak Found	Peak Found	Not Found	Peak Found	Peak Found	Peak Found	Peak Found	Peak Found	Peak Found	High	High	2.392e-05
High	[-].MEDLLSAFESVSLDDEETSSSLAHGNVSPPAGVVSPALFDLHK.[K]	1xAcetyl [N-Term]; 1xDeamidated [N26]; 2xPhospho [S35(100); T/S]	7.14574e-05	0.00015119	1	1	41	TGGT1_230400-t26_1-p1	TGGT1_230400-t26_1-p1 [1-43]	TGGT1_230400-t26_1-p1 1xAcetyl [N-Term]; 2xPhospho [S35(100); T/S]	0	4701.09	1.995	0.351	4.223	0.980121	0.345514	0.934825	51.15	38.06	132.15	722718	656299	171121	96.56	31.28	41.84		Not Found	Not Found	High	High	High	Peak Found	Not Found	Not Found	Not Found	Not Found	High	Not Found	Not Found	Not Found	Peak Found	Peak Found	High	High	High	n/a	2.392e-05
High	[-].MEDLLSAFESVSLDDEETSSSLAHGNVSPPAGVVSPALFDLHK.[K]	1xAcetyl [N-Term]; 2xPhospho [S35(99.9); S/T]	0.000410435	0.00015119	1	1	11	TGGT1_230400-t26_1-p1	TGGT1_230400-t26_1-p1 [1-43]	TGGT1_230400-t26_1-p1 1xAcetyl [N-Term]; 2xPhospho [S35(99.9); S/T]	0	4700.1	1.991	0.467	4.275	0.588138	0.999028	0.978555	0.51	30.51	29.9	705997	443570	207285	25.13	31.59	150.38		Not Found	Not Found	Not Found	Peak Found	Peak Found	Not Found	Not Found	Not Found	Not Found	Not Found	Not Found	Not Found	Not Found	Not Found	Not Found	Not Found	High	High	High	High	2.392e-05
High	[K].LVVPSDISLLEEK.[Q]		0.000213428	0.00015119	1	1	34	TGGT1_315930-t26_1-p1	TGGT1_315930-t26_1-p1 [4-16]		0	1441.81	2.174	2.286	0.996	0.398981	0.300586	0.989832	20.02	41.5	31.24	3.53797e+07	1.62753e+07	2.67881e+07	50.78	66.5	67.95		High	High	High	High	High	High	High	High	High	High	High	Peak Found	High	High	High	High	High	High	High	High	2.392e-05
High	[K].LVVLSEMPAEFSVDELKK.[A]		2.13298e-07	0.00015119	1	1	36	TGGT1_243960-t26_1-p1	TGGT1_243960-t26_1-p1 [585-602]		1	2034.08	1.87	1.702	1.02	0.545447	0.513469	0.934825	19.6	32.59	4.9	1.99171e+07	1.47117e+07	2.01964e+07	35.32	45.22	37.39		High	High	High	High	High	High	High	High	High	High	High	High	High	High	High	High	High	High	High	High	2.392e-05
High	[R].LVVAQSRSVSRER.[E]	3xPhospho [S6; S8; S10]	2.94485e-05	0.00015119	1	1	32	TGGT1_304760-t26_1-p1	TGGT1_304760-t26_1-p1 [31-43]	TGGT1_304760-t26_1-p1 3xPhospho [S36; S38; S40]	2	1726.74	0.626	0.641	1.042	0.586742	0.23566	0.997826	68.42	1.88	71.4	1.22447e+08	1.44878e+08	9.40683e+07	45.53	24.59	20.6		High	High	High	High	High	High	High	High	High	High	High	High	High	Peak Found	High	Peak Found	High	High	High	High	2.392e-05
High	[K].IVTSVGPSSAIEFALK.[L]		1.40419e-08	0.00015119	1	1	32	TGGT1_214290-t26_1-p1	TGGT1_214290-t26_1-p1 [219-234]		0	1618.91	2.238	1.175	1.492	0.606594	0.742644	0.934825	68.87	53.23	41.15	2.01083e+07	1.15731e+07	2.1249e+07	41.92	66.45	42.94		High	High	High	High	High	High	Peak Found	High	High	High	Peak Found	High	High	High	High	High	High	High	High	High	2.392e-05
High	[R].LVIAADLLPQEAEK.[K]		1.19152e-05	0.00015119	1	1	22	TGGT1_224350A-t26_1-p1	TGGT1_224350A-t26_1-p1 [611-624]		0	1509.85	1.999	2.621	0.857	0.398981	0.320555	0.961162	5.6	41.67	18.31	1.58407e+07	8.23345e+06	1.32024e+07	71.87	77.73	87.99		High	High	High	High	Peak Found	High	High	High	Peak Found	Peak Found	Peak Found	Peak Found	High	High	High	Peak Found	High	Peak Found	High	High	2.392e-05
High	[K].IVKPQGVEPTEIENEVAK.[C]	1xDeamidated [N/Q]	4.43202e-08	0.00015119	1	1	28	TGGT1_239100-t26_1-p1	TGGT1_239100-t26_1-p1 [8-25]		0	1981.05	1.874	1.737	1.079	0.422684	0.257917	0.934825	32.8	4.77	10.22	3.64954e+07	1.62666e+07	2.8252e+07	10.41	31.38	19.2		High	High	High	High	High	High	Peak Found	Peak Found	Peak Found	Peak Found	Peak Found	Peak Found	High	High	High	High	High	High	High	High	2.392e-05
High	[K].IVKPQGVEPTEIENEVAK.[C]		6.17474e-10	0.00015119	1	1	44	TGGT1_239100-t26_1-p1	TGGT1_239100-t26_1-p1 [8-25]		0	1980.06	1.89	1.627	1.162	0.426127	0.241544	0.961162	12.16	6.92	5	3.95247e+08	2.10796e+08	3.42993e+08	3.47	24.05	16.11		High	High	High	High	High	High	High	High	High	High	High	High	High	High	High	High	High	High	High	High	2.392e-05
High	[R].LVGMTHDIDSDDEFAQANAR.[T]	1xDeamidated [Q16]; 1xPhospho [S10(100)]	0.00131775	0.00015119	1	1	2	TGGT1_203620-t26_1-p1	TGGT1_203620-t26_1-p1 [409-428]	TGGT1_203620-t26_1-p1 1xPhospho [S418(100)]	0	2285.94																No Quan Values	Not Found	Not Found	Not Found	Not Found	Not Found	Not Found	Not Found	Not Found	Not Found	Not Found	Not Found	Not Found	Not Found	Not Found	Not Found	Not Found	High	Not Found	High	High	2.392e-05
High	[R].LVGMTHDIDSDDEFAQANAR.[T]	1xPhospho [S10(100)]	1.00788e-06	0.00015119	1	1	16	TGGT1_203620-t26_1-p1	TGGT1_203620-t26_1-p1 [409-428]	TGGT1_203620-t26_1-p1 1xPhospho [S418(100)]	0	2284.95	1.341	1.268	1.003	0.492863	0.520262	0.9526	6.02	30.62	14.42	2.02205e+07	1.50751e+07	2.25701e+07	14.03	31.8	33.05		Peak Found	Peak Found	High	High	High	Peak Found	Peak Found	Peak Found	Peak Found	Peak Found	Peak Found	Peak Found	Peak Found	Peak Found	High	High	High	High	High	High	2.392e-05
High	[R].LVEEEVQHSAGDSEEENSEEEADDPSLFR.[Q]	1xDeamidated [N/Q]; 3xPhospho [S9(100); S13(100); S18(100)]	1.16274e-05	0.00015119	1	1	15	TGGT1_263440-t26_1-p1	TGGT1_263440-t26_1-p1 [404-432]	TGGT1_263440-t26_1-p1 3xPhospho [S412(100); S416(100); S421(100)]	0	3517.28	0.283	0.436	0.549	0.520186	0.598485	0.961162	73.43	38.87	116.94	1.12066e+07	3.22188e+07	2.04114e+07	48.4	55.17	76.7		High	High	Not Found	Peak Found	High	Peak Found	Peak Found	High	Not Found	High	High	Peak Found	High	High	Not Found	Not Found	Not Found	Peak Found	High	High	2.392e-05
High	[R].LVEEEVQHSAGDSEEENSEEEADDPSLFR.[Q]	3xPhospho [S9(100); S13(100); S18(100)]	9.07603e-10	0.00015119	1	1	42	TGGT1_263440-t26_1-p1	TGGT1_263440-t26_1-p1 [404-432]	TGGT1_263440-t26_1-p1 3xPhospho [S412(100); S416(100); S421(100)]	0	3516.29	0.71	0.875	0.862	0.604499	0.553888	0.934825	47.84	9.28	41.55	6.38996e+07	8.23861e+07	8.57826e+07	74.39	36.6	31.32		High	High	Peak Found	Peak Found	High	High	High	High	High	High	High	Peak Found	High	High	High	High	High	High	High	High	2.392e-05
High	[R].LVEEEVQHSAGDSEEENSEEEADDPSLFR.[Q]	1xDeamidated [N17]; 2xPhospho [S13(99.6); S18(100)]	4.07791e-07	0.00015119	1	1	8	TGGT1_263440-t26_1-p1	TGGT1_263440-t26_1-p1 [404-432]	TGGT1_263440-t26_1-p1 2xPhospho [S416(99.6); S421(100)]	0	3437.31	0.736	1.238	0.278	0.94021	0.467761	0.949562	119.27	0.29	65.79	1.04923e+07	1.04553e+07	2.77273e+07	23.56	112.89	87.68		Peak Found	Peak Found	High	Peak Found	High	Peak Found	Not Found	High	Peak Found	Peak Found	Not Found	Not Found	High	Not Found	Peak Found	Peak Found	Not Found	Not Found	High	High	2.392e-05
High	[R].LVEEEVQHSAGDSEEENSEEEADDPSLFR.[Q]	2xPhospho [S13(100); S18(100)]	4.98525e-10	0.00015119	1	1	18	TGGT1_263440-t26_1-p1	TGGT1_263440-t26_1-p1 [404-432]	TGGT1_263440-t26_1-p1 2xPhospho [S416(100); S421(100)]	0	3436.33	0.47	0.625	0.53	0.398981	0.485139	0.937594	4.37	51.88	7.88	7.81713e+06	1.95883e+07	1.46993e+07	11.63	21.28	41.67		High	Peak Found	Peak Found	High	Peak Found	Peak Found	Peak Found	High	High	High	High	High	Peak Found	Peak Found	High	Peak Found	High	Peak Found	High	High	2.392e-05
High	[R].IVEEEDSAGDEGEAGEDR.[K]	1xPhospho [S7(100)]	2.88223e-09	0.00015119	1	1	6	TGGT1_257560-t26_1-p1	TGGT1_257560-t26_1-p1 [39-56]	TGGT1_257560-t26_1-p1 1xPhospho [S45(100)]	0	1986.74	0.726	0.913	0.622	0.676024	0.729953	0.937252	73.24	32.19	89.53	2.57621e+06	5.02412e+06	4.58754e+06	75.58	64.13	31.76		Peak Found	High	Peak Found	High	Peak Found	Peak Found	Peak Found	Peak Found	Peak Found	Peak Found	Not Found	Not Found	Peak Found	Peak Found	High	Peak Found	Not Found	Not Found	High	High	2.392e-05
High	[R].IVEDAINFDLGDADIEK.[L]		5.38974e-08	0.00015119	1	1	7	TGGT1_226550-t26_1-p1	TGGT1_226550-t26_1-p1 [260-276]		0	1876.92	100	100	1.108			0.940005	0	0	33.3	1.96584e+06		1.77485e+06	25.74		55.31		Peak Found	Peak Found	High	High	Not Found	Not Found	High	Not Found	Not Found	Not Found	Not Found	Not Found	Peak Found	High	Peak Found	Peak Found	Not Found	Peak Found	High	High	2.392e-05
High	[R].IVDVPIGPGLLGR.[V]		0.000141707	0.00015119	1	1	22	TGGT1_204400-t26_1-p1	TGGT1_204400-t26_1-p1 [145-157]		0	1305.79	1.517	1.658	0.915	0.558212	0.433718	0.992718	57.14	34.77	3.53	1.14399e+07	1.22708e+07	1.28023e+07	66.04	65.38	72.93		Peak Found	High	Peak Found	High	High	High	Peak Found	Peak Found	High	Peak Found	Peak Found	High	High	High	High	High	High	Peak Found	High	High	2.392e-05
High	[K].LVDTFLEDVK.[N]		4.64735e-06	0.00015119	1	1	34	P34955	P34955 [148-157]		0	1178.63	1.42	1.084	1.31	0.519897	0.873354	0.934825	43.42	27.46	59.8	2.52272e+07	1.49177e+07	1.22605e+07	44.58	53.7	71.64		High	High	High	High	Peak Found	High	High	High	High	High	High	High	High	High	High	High	High	High	High	High	2.392e-05
High	[R].LVDLIAVMAAK.[D]		5.31642e-06	0.00015119	1	1	28	TGGT1_269190-t26_1-p1	TGGT1_269190-t26_1-p1 [970-980]		0	1143.68	2.989	1.593	1.14	0.666004	0.623188	0.961162	31.08	77.27	57.23	1.1393e+07	6.31149e+06	7.53305e+06	57.47	52.21	62.49		High	High	High	High	High	High	High	Peak Found	High	High	High	Peak Found	High	High	High	High	Peak Found	Peak Found	High	High	2.392e-05
High	[K].LVDGQCQISLQK.[A]	1xCarbamidomethyl [C6]	3.47338e-05	0.00015119	1	1	30	ENSEMBL:ENSBTAP00000007350	ENSEMBL:ENSBTAP00000007350 [305-316]		0	1388.72	0.803	0.868	0.961	0.582467	0.642068	0.965334	10.56	32.74	5.93	3.23582e+07	3.0207e+07	3.36624e+07	41.49	46.36	54.51		High	High	High	Peak Found	Peak Found	High	High	High	High	High	High	High	High	High	High	High	High	Peak Found	High	High	2.392e-05
High	[R].LVDFCVQDFK.[R]	1xCarbamidomethyl [C5]	0.000103752	0.00015119	1	1	38	TGGT1_273760-t26_1-p1	TGGT1_273760-t26_1-p1 [238-247]		0	1270.61	1.885	1.728	1.091	0.480127	0.23566	0.969697	10.12	6.29	3.67	1.50504e+08	9.20867e+07	1.65894e+08	13.79	32.88	28.54		High	High	High	High	High	High	High	High	High	High	High	High	High	High	High	High	High	High	High	High	2.392e-05
High	[K].LVDEPVETLHLK.[I]		1.93871e-06	0.00015119	1	1	34	TGGT1_239820-t26_1-p1	TGGT1_239820-t26_1-p1 [357-368]		0	1392.77	1.713	1.419	0.976	0.498375	0.500066	0.992718	56.02	34.27	28.29	2.72028e+07	1.58846e+07	2.73368e+07	19.05	61.63	19.41		High	High	High	High	High	High	High	High	Peak Found	High	High	High	High	High	High	High	High	High	High	High	2.392e-05
High	[R].LVDDPSAPEGK.[T]		6.64029e-05	0.00015119	1	1	4	TGGT1_239820-t26_1-p1	TGGT1_239820-t26_1-p1 [549-559]		0	1127.56	1.235	1.238	0.997	0.786029	0.606238	0.989832	65.1	40.35	82.16	9.79871e+06	5.96598e+06	1.29894e+07	65.33	62.6	58.39		Peak Found	High	Peak Found	Peak Found	High	Peak Found	Peak Found	Peak Found	Peak Found	Peak Found	Peak Found	Peak Found	Peak Found	Peak Found	Not Found	Peak Found	Peak Found	Peak Found	High	High	2.392e-05
High	[K].IVDDITADQENDESGKSDESDADKAESREPDSK.[K]	1xDeamidated [N/Q]; 3xPhospho [S14; S17; S20]	1.80573e-05	0.00015119	1	1	4	TGGT1_216410-t26_1-p1	TGGT1_216410-t26_1-p1 [59-91]	TGGT1_216410-t26_1-p1 3xPhospho [S72; S75; S78]	3	3836.45	1.229	2.453	0.516	0.769244	0.365128	0.884298	83.92	4.38	27.98	2.84065e+07	2.17103e+07	5.50336e+07	55.22	50.39	11.17		Not Found	Not Found	Not Found	Not Found	High	High	Peak Found	High	High	Peak Found	Peak Found	Peak Found	Not Found	Not Found	Not Found	Not Found	Not Found	Not Found	n/a	High
High	[K].IVDDITADQENDESGKSDESDADKAESREPDSK.[K]	3xPhospho [S14; S17; S20]	2.3148e-06	0.00015119	1	1	11	TGGT1_216410-t26_1-p1	TGGT1_216410-t26_1-p1 [59-91]	TGGT1_216410-t26_1-p1 3xPhospho [S72; S75; S78]	3	3835.46	0.546	0.545	1.017	0.531108	0.371604	0.984545	70.4	2.37	96.65	6.01562e+07	1.02397e+08	5.93784e+07	32.8	31.43	47.85		High	Peak Found	Not Found	Not Found	High	High	Peak Found	High	Peak Found	Peak Found	High	Peak Found	Peak Found	Peak Found	High	High	High	Peak Found	n/a	High
High	[K].IVDDITADQENDESGKSDESDADKAESR.[E]	3xPhospho [S14(100); S17(100); S20(100)]	8.97343e-07	0.00015119	1	1	39	TGGT1_216410-t26_1-p1	TGGT1_216410-t26_1-p1 [59-86]	TGGT1_216410-t26_1-p1 3xPhospho [S72(100); S75(100); S78(100)]	2	3279.21	0.697	0.627	0.992	0.60871	0.238079	0.965137	54.85	1.02	64.79	1.08376e+08	1.55562e+08	9.85775e+07	62.66	21.83	25.1		High	High	High	High	High	High	High	High	High	High	High	High	High	High	High	High	High	High	High	High	2.392e-05
High	[K].IVDDITADQENDESGKSDESDADKAESR.[E]	1xDeamidated [N11]; 2xPhospho [S14(100); S17(100)]	2.7872e-05	0.00015119	1	1	2	TGGT1_216410-t26_1-p1	TGGT1_216410-t26_1-p1 [59-86]	TGGT1_216410-t26_1-p1 2xPhospho [S72(100); S75(100)]	2	3200.23	0.268	0.224	1.194	0.64419	0.348819	0.977363	131.38	81.88	98.75	5.95358e+06	5.00808e+07	1.01518e+07	152.88	63.6	77.84		High	Peak Found	Not Found	Not Found	Peak Found	Peak Found	Not Found	Peak Found	Not Found	Peak Found	Not Found	Not Found	Peak Found	Peak Found	Not Found	Peak Found	Peak Found	Peak Found	High	High	2.392e-05
High	[K].IVDDITADQENDESGKSDESDADKAESR.[E]	2xPhospho [S/T]	4.73337e-06	0.00015119	1	1	4	TGGT1_216410-t26_1-p1	TGGT1_216410-t26_1-p1 [59-86]	TGGT1_216410-t26_1-p1 2xPhospho [T/S]	2	3199.25	0.167	0.51	2.372	0.880883	0.568668	0.961162	40.64	80.62	132.21	2.61399e+07	1.53882e+08	1.08243e+07	77.36	83.11	131.15		Not Found	Peak Found	Not Found	Not Found	Not Found	Peak Found	Not Found	Not Found	High	Peak Found	Not Found	Not Found	Not Found	Not Found	Peak Found	Peak Found	Peak Found	High	High	High	2.392e-05
High	[K].IVLEQTHDANTPITDTMK.[V]		3.10429e-06	0.00015119	1	1	20	TGGT1_316330-t26_1-p1	TGGT1_316330-t26_1-p1 [222-239]		0	2027.01	2.052	2.212	1.051	0.391206	0.293257	0.976563	19.64	4.76	14.65	1.78316e+07	8.69006e+06	1.72735e+07	14.48	29.09	16.61		Peak Found	High	Peak Found	High	High	High	High	Peak Found	Not Found	Peak Found	Not Found	Not Found	High	High	High	High	High	Peak Found	High	High	2.392e-05
High	[K].LVALESVVEPMK.[K]		8.56492e-06	0.00015119	1	1	20	TGGT1_226830-t26_1-p1	TGGT1_226830-t26_1-p1 [769-780]		0	1314.73	1.714	1.716	0.999	0.422684	0.316626	0.989832	22.7	17.59	17.62	6.06121e+06	3.23251e+06	7.16447e+06	20.15	15.53	24.47		High	High	High	Peak Found	High	High	Peak Found	Peak Found	Peak Found	Peak Found	Peak Found	Not Found	High	High	High	High	Peak Found	High	High	High	2.392e-05
High	[K].LVIGMTDGESDSDFR.[T]		4.68652e-05	0.00015119	1	1	2	TGGT1_201780-t26_1-p1	TGGT1_201780-t26_1-p1 [182-196]		0	1641.74	100	100	1.079			0.991789	0	0	15.51	4.99625e+06		5.76596e+06	32.66		16.45		High	Peak Found	Peak Found	Peak Found	Peak Found	Peak Found	Not Found	Not Found	Not Found	Not Found	Not Found	Not Found	Peak Found	Peak Found	Peak Found	Not Found	Peak Found	Peak Found	High	High	2.392e-05
High	[R].LVLLFDLPGFEK.[K]		0.000924861	0.00015119	1	1	6	TGGT1_289600-t26_1-p1	TGGT1_289600-t26_1-p1 [175-186]		0	1390.8	100	100	1.363			0.934825	0	0	8.25	1.82287e+06		1.33734e+06	120.42		82.84		Peak Found	Peak Found	High	High	Peak Found	Not Found	High	Not Found	Not Found	Not Found	Not Found	Not Found	Peak Found	Peak Found	Peak Found	Peak Found	Not Found	Not Found	High	High	2.392e-05
High	[R].LVSGVVATQGEAR.[I]	1xPhospho [S3(100)]	4.0038e-07	0.00015119	1	1	58	TGGT1_231630-t26_1-p1	TGGT1_231630-t26_1-p1 [30-42]	TGGT1_231630-t26_1-p1 1xPhospho [S32(100)]	0	1366.67	1.254	1.114	0.967	0.477678	0.608848	0.996738	20.75	20.69	30.73	1.06691e+09	6.96316e+08	1.00582e+09	27.08	25.77	26.89		High	High	High	High	High	High	High	Peak Found	High	High	High	High	High	High	High	High	High	High	High	High	2.392e-05
High	[R].LVSEPFSIENELLTPTMK.[I]		3.02227e-07	0.00015119	1	1	27	TGGT1_243800-t26_1-p1	TGGT1_243800-t26_1-p1 [712-729]		0	2048.06	0.78	0.867	1.082	0.830806	0.791378	0.991789	75.22	60.36	66.98	6.55095e+06	6.80329e+06	5.66427e+06	53.91	13.94	50.24		High	High	High	High	High	High	Peak Found	Peak Found	High	High	Peak Found	Not Found	High	High	High	High	High	Peak Found	High	High	2.392e-05
High	[R].IVSDGVGAK.[W]		0.000137442	0.00015119	1	1	14	TGGT1_288720-t26_1-p1	TGGT1_288720-t26_1-p1 [190-198]		0	845.473	1.753	0.832	1.617	0.48342	0.944716	0.934825	34.44	22.41	40.27	2.02308e+07	1.50344e+07	1.43993e+07	95.54	38.17	10.6		High	High	High	High	Peak Found	Peak Found	High	High	Peak Found	Peak Found	Peak Found	Not Found	Peak Found	Peak Found	High	Not Found	Peak Found	Not Found	High	High	2.392e-05
High	[R].LVSASSVMTQQLGK.[S]	3xPhospho [S3(99.9); S6(100); T9(100)]	0.000681498	0.00015119	1	1	25	TGGT1_256760-t26_1-p1	TGGT1_256760-t26_1-p1 [22-35]	TGGT1_256760-t26_1-p1 3xPhospho [S24(99.9); S27(100); T30(100)]	0	1688.68	0.841	1.355	1.079	0.97015	0.986688	0.994098	68.67	42.94	49.46	1.18221e+07	1.31429e+07	1.59606e+07	43.6	89.91	23.76		High	High	Peak Found	High	High	Peak Found	Peak Found	Peak Found	Peak Found	High	High	High	High	High	High	High	High	High	High	High	2.392e-05
High	[R].LVSASSVMTQQLGK.[S]	1xOxidation [M8]; 2xPhospho [S3(100); S6(96.1)]	0.00126265	0.00015119	1	1	5	TGGT1_256760-t26_1-p1	TGGT1_256760-t26_1-p1 [22-35]	TGGT1_256760-t26_1-p1 2xPhospho [S24(100); S27(96.1)]	0	1624.71	0.829	0.669	1.238	0.519897	0.408427	0.722138	7.15	8.74	1.67	5.82954e+06	7.21946e+06	4.17305e+06	11.07	43.91	13.2		Not Found	Peak Found	Peak Found	Peak Found	Peak Found	Not Found	Not Found	Not Found	Peak Found	High	High	Peak Found	Peak Found	Not Found	Peak Found	Peak Found	Peak Found	Peak Found	High	High	2.392e-05
High	[R].LVSASSVMTQQLGK.[S]	2xPhospho [S3(100); S6(100)]	2.64806e-06	0.00015119	1	1	54	TGGT1_256760-t26_1-p1	TGGT1_256760-t26_1-p1 [22-35]	TGGT1_256760-t26_1-p1 2xPhospho [S24(100); S27(100)]	0	1608.71	0.627	0.827	1.116	0.601215	0.483608	0.992718	2.65	18.69	17.35	7.38139e+07	1.17703e+08	9.72896e+07	42.13	63.69	38.37		High	High	High	High	High	High	High	High	High	High	High	High	High	High	High	High	High	High	High	High	2.392e-05
High	[R].LVSASSVMTQQLGK.[S]	1xOxidation [M8]; 1xPhospho [S3(100)]	6.31834e-08	0.00015119	1	1	86	TGGT1_256760-t26_1-p1	TGGT1_256760-t26_1-p1 [22-35]	TGGT1_256760-t26_1-p1 1xPhospho [S24(100)]	0	1544.74	0.942	0.702	0.959	0.717644	0.753445	0.994098	24.64	13.54	58.42	1.2313e+08	1.83557e+08	1.28832e+08	33.9	19.32	21.75		High	High	High	High	High	High	High	High	High	High	High	High	High	High	High	High	High	High	High	High	2.392e-05
High	[R].LVSASSVMTQQLGK.[S]	1xPhospho [S3(100)]	1.292e-07	0.00015119	1	1	87	TGGT1_256760-t26_1-p1	TGGT1_256760-t26_1-p1 [22-35]	TGGT1_256760-t26_1-p1 1xPhospho [S24(100)]	0	1528.74	0.687	0.738	0.89	0.782042	0.985187	0.896215	6.8	3.55	9.82	8.98437e+08	1.04323e+09	1.00939e+09	18.41	30.15	28.02		High	High	High	High	High	High	High	High	High	High	High	High	High	High	High	High	High	High	High	High	2.392e-05
High	[R].LVQSLSDFAETSPR.[E]	1xPhospho [S12(100)]	0.000220051	0.00015119	1	1	14	TGGT1_244550-t26_1-p1	TGGT1_244550-t26_1-p1 [411-424]	TGGT1_244550-t26_1-p1 1xPhospho [S422(100)]	0	1629.75	2.176	2.786	0.846	0.422684	0.314185	0.759065	35.28	21.12	6.96	1.76371e+07	9.63826e+06	2.25818e+07	29.7	12.49	30.07		Peak Found	High	High	High	High	Peak Found	High	Peak Found	Peak Found	Peak Found	Peak Found	Peak Found	High	Peak Found	Not Found	Peak Found	Peak Found	Peak Found	High	High	2.392e-05
High	[R].LVQAFQFTDK.[H]		0.000141707	0.00015119	1	1	4	Q06830	Q06830 [159-168]		0	1196.63	0.489	0.44	1.21	0.612991	0.402272	0.955568	62.13	13.35	41.91	5.10646e+06	7.92194e+06	4.11388e+06	24.55	56.98	37.26		Peak Found	Peak Found	Peak Found	Peak Found	Peak Found	Peak Found	High	Peak Found	Peak Found	Peak Found	High	Peak Found	Peak Found	Peak Found	Peak Found	Peak Found	Not Found	Peak Found	High	High	2.392e-05
High	[K].LVPVVVSLLGETFPEMK.[K]	1xOxidation [M16]	6.7736e-07	0.00015119	1	1	56	TGGT1_219540-t26_1-p1	TGGT1_219540-t26_1-p1 [612-628]		0	1874.03	1.574	1.662	1.205	0.50851	0.419034	0.944881	20.82	31.75	39.5	8.9169e+06	5.10194e+06	7.40193e+06	81.86	12.46	55.5		High	High	High	High	High	High	High	High	High	High	High	High	High	High	High	High	High	High	High	High	2.392e-05
High	[K].LVPVVVSLLGETFPEMK.[K]		9.3303e-06	0.00015119	1	1	21	TGGT1_219540-t26_1-p1	TGGT1_219540-t26_1-p1 [612-628]		0	1858.04	2.052	0.635	1.043	0.992331	0.742644	0.961162	141.12	100.43	73.93	5.65832e+06	2.7574e+06	1.68261e+06	79.54	82.85	81.66		Peak Found	Peak Found	High	Peak Found	High	High	High	High	Peak Found	Peak Found	Peak Found	Peak Found	Peak Found	Peak Found	High	Peak Found	High	Peak Found	High	High	2.392e-05
High	[R].LVPIVEPEILTDGSHDITVCAEVTER.[V]	1xCarbamidomethyl [C20]	1.33829e-05	0.00015119	1	2	8	TGGT1_236040-t26_1-p1	TGGT1_236040-t26_1-p1 [254-279]		0	2892.47	0.107	0.078	1.791	0.398981	0.244836	0.830925	76.14	18.02	34.72	1.59582e+06	1.4967e+07	1.16351e+06	50.22	16.21	27.55		Not Found	Not Found	High	High	Peak Found	Not Found	High	High	Not Found	Not Found	Not Found	Not Found	Peak Found	Not Found	Peak Found	Not Found	Not Found	Not Found	High	High	2.392e-05
High	[R].LVPILLEDSALEQK.[I]		7.10219e-05	0.00015119	1	1	6	TGGT1_235490-t26_1-p1	TGGT1_235490-t26_1-p1 [115-128]		0	1567.89	2.504	2.464	1.496	0.425849	0.282672	0.961162	44.4	17.59	43.55	4.0051e+06	1.55559e+06	3.83291e+06	51.64	36.88	56.41		Peak Found	Peak Found	Peak Found	High	Peak Found	Peak Found	Peak Found	Peak Found	Peak Found	Peak Found	Peak Found	Not Found	Peak Found	Peak Found	High	Peak Found	Peak Found	High	High	High	2.392e-05
High	[R].LVPGEQSVSYICSR.[F]	1xCarbamidomethyl [C12]; 1xPhospho [S9(100)]	1.69472e-06	0.00015119	1	1	77	TGGT1_265330-t26_1-p1	TGGT1_265330-t26_1-p1 [202-215]	TGGT1_265330-t26_1-p1 1xPhospho [S210(100)]	0	1674.76	1.023	0.782	1.068	0.854693	0.980956	0.983058	27.24	2.11	35.95	5.04872e+08	4.48692e+08	3.80558e+08	21.45	8.52	43.03		High	High	High	High	High	High	High	High	High	High	High	High	High	High	High	High	High	High	High	High	2.392e-05
High	[R].LVPELTEEQQR.[G]		0.000112334	0.00015119	1	1	36	TGGT1_203310-t26_1-p1	TGGT1_203310-t26_1-p1 [160-170]		0	1341.7	1.306	1.316	1.02	0.740047	0.747698	0.991544	6.55	9.86	2.36	8.09416e+07	1.00472e+08	8.03482e+07	45.71	34.12	41.66		High	High	High	High	High	High	High	High	High	High	High	High	High	High	High	High	High	High	High	High	2.392e-05
High	[R].IVNSEEIQR.[V]		9.35114e-05	0.00015119	1	1	16	TGGT1_309120-t26_1-p1	TGGT1_309120-t26_1-p1 [295-303]		0	1087.57	0.731	0.831	0.879	0.834451	0.421649	0.969697	68.15	8.38	6.2	1.79899e+07	2.59973e+07	2.0466e+07	78.84	14.15	30.02		High	High	High	High	Peak Found	Peak Found	High	High	Peak Found	Not Found	Not Found	Not Found	High	High	Peak Found	Peak Found	Peak Found	Peak Found	High	High	2.392e-05
High	[K].LVNELTEFAK.[T]	1xDeamidated [N3]	3.76069e-05	0.00015119	1	1	12	P02769	P02769 [66-75]		0	1164.61	1.678	1.614	0.978	0.398981	0.86154	0.938861	8.78	32.55	21.85	2.42391e+07	1.11237e+07	9.12291e+06	52.92	57.1	83.76		Peak Found	High	Peak Found	Peak Found	Peak Found	High	Peak Found	High	Peak Found	Peak Found	Peak Found	Peak Found	High	High	Peak Found	Peak Found	High	Peak Found	High	High	2.392e-05
High	[K].LVNELTEFAK.[T]		2.25029e-05	0.00015119	1	1	38	P02769	P02769 [66-75]		0	1163.63	1.535	1.209	1.252	0.492863	0.981376	0.934825	22.75	2.04	48.25	5.33219e+08	3.01165e+08	2.31893e+08	31.32	51.01	69.34		High	High	High	High	High	High	High	High	High	High	High	High	High	High	High	High	Peak Found	High	High	High	2.392e-05
High	[K].IVMLFDLPGFEK.[K]	1xOxidation [M3]	0.000244145	0.00015119	1	1	10	TGGT1_312600-t26_1-p1	TGGT1_312600-t26_1-p1 [96-107]		0	1424.75	3.241	2.772	1.133	0.451945	0.364502	0.934825	39.05	45.08	4.77	4.88132e+06	1.65402e+06	4.30925e+06	51.46	28.71	44.12		Peak Found	Peak Found	High	High	High	Peak Found	Peak Found	Peak Found	Peak Found	Peak Found	Not Found	Not Found	High	Peak Found	Peak Found	Peak Found	Peak Found	High	High	High	2.392e-05
High	[K].IVMLFDLPGFEK.[K]		2.64806e-06	0.00015119	1	1	30	TGGT1_312600-t26_1-p1	TGGT1_312600-t26_1-p1 [96-107]		0	1408.75	2.146	1.638	0.98	0.942096	0.920429	0.992941	24.72	83.09	37.41	5.19082e+06	3.83864e+06	3.96072e+06	71.66	48.46	73.26		High	High	High	High	High	High	High	High	High	High	Peak Found	Peak Found	High	High	Peak Found	High	High	High	High	High	2.392e-05
High	[R].LVIPEDEDEESDKDPGFTIGK.[V]	1xPhospho [S11]	4.75136e-07	0.00015119	1	1	36	TGGT1_202980-t26_1-p1	TGGT1_202980-t26_1-p1 [1752-1772]	TGGT1_202980-t26_1-p1 1xPhospho [S1762]	1	2413.07	1.049	0.836	1.218	0.610298	0.975455	0.968108	9.33	5.46	4.34	7.21336e+07	5.99303e+07	5.92085e+07	21.39	21.98	42.77		High	High	High	High	High	High	High	High	High	High	High	High	High	High	High	High	High	High	High	High	2.392e-05
High	[K].IVLIGDSGVGK.[S]		4.98197e-05	0.00015119	2	3	9	TGGT1_258130-t26_1-p1; TGGT1_289680-t26_1-p1	TGGT1_258130-t26_1-p1 [15-25]; TGGT1_289680-t26_1-p1 [14-24]		0	1057.63	2.032	1.616	1.258	0.608956	0.575374	0.934825	56.73	45.6	8.51	3.11985e+07	1.52025e+07	3.212e+07	20.26	65.58	19.48	Shared	Peak Found	Peak Found	Peak Found	Peak Found	High	Peak Found	Peak Found	Peak Found	Peak Found	Peak Found	Peak Found	Peak Found	Peak Found	Peak Found	Peak Found	Peak Found	High	High	High	High	2.392e-05
High	[R].IVLLDESFHPLNELVPLVYVEDPK.[G]		9.70049e-05	0.00015119	1	1	20	ENSEMBL:ENSBTAP00000024146	ENSEMBL:ENSBTAP00000024146 [148-171]		0	2778.5	6.345	0.8	7.933	0.419056	0.791122	0.474231	79.64	80.73	3.54	4.05355e+07	3.55074e+06	4.08537e+06	39.8	87.97	43.1		Not Found	Not Found	High	High	High	Not Found	High	High	High	Peak Found	High	Peak Found	Not Found	Not Found	High	High	Peak Found	High	High	High	2.392e-05
High	[K].LQSHFASAPGTAVQEVFLLLAPAPTFNQPVEK.[R]		9.40848e-05	0.00015119	1	1	24	TGGT1_288650-t26_1-p1	TGGT1_288650-t26_1-p1 [194-225]		0	3407.8	0.621	0.925	0.632	0.867831	0.728579	0.722138	93.83	79.73	8.64	6.36671e+06	1.02565e+07	1.15274e+07	10.92	94.32	11.16		Not Found	Not Found	High	High	High	Not Found	High	Peak Found	Peak Found	Peak Found	High	High	Not Found	Not Found	High	High	Not Found	Not Found	High	High	2.392e-05
High	[K].NNSVLAALEDQCLAPGGSDEK.[F]	1xCarbamidomethyl [C12]	4.06496e-11	0.00015119	1	1	62	TGGT1_235470-t26_1-p1	TGGT1_235470-t26_1-p1 [537-557]		0	2188.02	1.292	1.325	0.975	0.698581	0.730774	0.961162	56.39	72.27	24.14	5.80965e+07	4.49567e+07	5.95875e+07	74.54	48.13	95.89		High	High	High	High	High	High	High	High	High	High	High	High	High	High	High	High	High	High	High	High	2.392e-05
High	[K].NNVCEDINECLDNR.[G]	2xCarbamidomethyl [C4; C10]; 1xDeamidated [N]	4.7805e-07	0.00015119	1	1	4	TGGT1_261780-t26_1-p1	TGGT1_261780-t26_1-p1 [94-107]		0	1765.71	1.637	0.959	1.242	0.451945	0.940011	0.934825	40.4	73.48	11.73	6.49293e+06	5.1232e+06	4.91194e+06	35.13	39.08	13.46		Peak Found	Peak Found	Not Found	High	Peak Found	Not Found	Peak Found	Not Found	Not Found	Peak Found	Peak Found	Not Found	Not Found	Peak Found	Peak Found	Not Found	Not Found	Not Found	High	High	2.392e-05
High	[K].QSTSEADAAMNSEEESSEIDSAESDSSQR.[V]	1xDeamidated [N/Q]; 2xPhospho [S/T]	0.000138284	0.00015119	1	1	10	TGGT1_270530-t26_1-p1	TGGT1_270530-t26_1-p1 [206-234]		0	3238.14																No Quan Values	High	Not Found	Not Found	Not Found	Not Found	Not Found	Not Found	Not Found	Not Found	Not Found	Not Found	Not Found	Not Found	High	Not Found	Not Found	Not Found	Not Found	High	High	2.392e-05
High	[K].QSTSEADAAMNSEEESSEIDSAESDSSQR.[V]	2xPhospho [S16; S17]	1.19152e-05	0.00015119	1	1	2	TGGT1_270530-t26_1-p1	TGGT1_270530-t26_1-p1 [206-234]	TGGT1_270530-t26_1-p1 2xPhospho [S221; S222]	0	3237.16																No Quan Values	Not Found	Not Found	Not Found	Not Found	Not Found	Not Found	Not Found	Not Found	Not Found	Not Found	High	Not Found	Not Found	Not Found	Not Found	Not Found	Not Found	Not Found	High	High	2.392e-05
High	[K].QSTSEADAAMNSEEESSEIDSAESDSSQR.[V]	1xDeamidated [N11]; 1xGln->pyro-Glu [N-Term]; 2xPhospho [S16(96.2); S/T]	1.10724e-05	0.00015119	1	1	2	TGGT1_270530-t26_1-p1	TGGT1_270530-t26_1-p1 [206-234]	TGGT1_270530-t26_1-p1 2xPhospho [S221(96.2); S/T]	0	3221.11																No Quan Values	Not Found	Not Found	Not Found	Not Found	Not Found	Not Found	Not Found	Not Found	Not Found	Not Found	High	Not Found	Not Found	Not Found	Not Found	Not Found	Not Found	Not Found	High	High	2.392e-05
High	[R].QSSRPLDASGGISGSSSSLAADSR.[V]	1xPhospho [S2(94.9)]	2.07358e-06	0.00015119	1	1	4	TGGT1_311230-t26_1-p1	TGGT1_311230-t26_1-p1 [3213-3236]	TGGT1_311230-t26_1-p1 1xPhospho [S3214(94.9)]	0	2373.07	1.265	1.121	1.201	0.50851	0.358122	0.934825	26.44	8.99	39.8	2.73221e+07	2.06486e+07	2.27427e+07	20.19	6.55	7.55		Peak Found	Peak Found	Peak Found	High	Peak Found	Peak Found	Peak Found	Peak Found	Peak Found	Peak Found	Peak Found	Peak Found	Peak Found	Peak Found	Peak Found	Peak Found	Peak Found	Peak Found	High	High	2.392e-05
High	[R].QSSRPLDASGGISGSSSSLAADSR.[V]	1xGln->pyro-Glu [N-Term]; 1xPhospho [S]	5.04658e-10	0.00015119	1	1	66	TGGT1_311230-t26_1-p1	TGGT1_311230-t26_1-p1 [3213-3236]		0	2356.04	1.963	1.652	1.082	0.670636	0.345514	0.994098	46.57	14.59	94.17	2.56808e+07	1.84918e+07	2.37372e+07	47.17	43.16	49.01		High	Peak Found	High	High	High	High	Peak Found	High	Peak Found	Peak Found	Peak Found	High	High	High	High	High	High	High	High	High	2.392e-05
High	[R].QSSGPDGAAGSLLPTTAFQGGPHPGR.[L]	1xPhospho [S2(96.3)]	5.01252e-05	0.00015119	1	1	7	TGGT1_313270-t26_1-p1	TGGT1_313270-t26_1-p1 [541-566]	TGGT1_313270-t26_1-p1 1xPhospho [S542(96.3)]	0	2543.17	0.439	0.48	0.915	0.422684	0.432887	0.976925	36.84	61.03	11.06	4.97929e+06	7.16776e+06	3.09191e+06	32.34	48.97	41.94		Peak Found	Peak Found	Not Found	Peak Found	Peak Found	Peak Found	Not Found	Peak Found	High	Peak Found	High	Peak Found	Peak Found	Not Found	Peak Found	Not Found	Not Found	Peak Found	High	High	2.392e-05
High	[R].QSSGPDGAAGSLLPTTAFQGGPHPGR.[L]	1xDeamidated [Q]; 1xGln->pyro-Glu [N-Term]; 1xPhospho [S2(95.4)]	9.35114e-05	0.00015119	1	1	4	TGGT1_313270-t26_1-p1	TGGT1_313270-t26_1-p1 [541-566]	TGGT1_313270-t26_1-p1 1xPhospho [S542(95.4)]	0	2527.12																Not Reliable	Not Found	Not Found	Not Found	Not Found	Not Found	Not Found	Not Found	Not Found	Not Found	Not Found	Not Found	High	Not Found	Not Found	Not Found	Not Found	Not Found	High	High	High	2.392e-05
High	[R].QSSGPDGAAGSLLPTTAFQGGPHPGR.[L]	1xPhospho [S2(99.9)]; 1xGln->pyro-Glu [N-Term]	1.13202e-06	0.00015119	1	1	28	TGGT1_313270-t26_1-p1	TGGT1_313270-t26_1-p1 [541-566]	TGGT1_313270-t26_1-p1 1xPhospho [S542(99.9)]	0	2526.14	0.954	1.019	0.944	0.606729	0.739643	0.965334	1.18	55.69	57.33	1.03126e+07	1.07284e+07	9.4464e+06	37.18	74.93	38.56		High	High	High	High	High	Peak Found	Peak Found	High	Peak Found	Peak Found	High	Peak Found	High	High	High	High	Peak Found	High	High	High	2.392e-05
High	[R].QSPEVLSNSEEEMHARPR.[R]	1xGln->pyro-Glu [N-Term]; 2xPhospho [S7(100); S9(100)]	0.000104388	0.00015119	1	1	26	TGGT1_235170-t26_1-p1	TGGT1_235170-t26_1-p1 [300-317]	TGGT1_235170-t26_1-p1 2xPhospho [S306(100); S308(100)]	0	2238.89	0.667	0.713	0.889	0.582436	0.684876	0.934825	59.76	15.51	7.29	5.7247e+06	1.55542e+07	1.00387e+07	62.79	62.15	46.68		Peak Found	High	Peak Found	Peak Found	High	High	Peak Found	Peak Found	High	Peak Found	High	High	Peak Found	Peak Found	High	High	Peak Found	High	High	High	2.392e-05
High	[K].QSLEALVDTGVK.[C]		2.59004e-05	0.00015119	1	1	11	TGGT1_211290-t26_1-p1	TGGT1_211290-t26_1-p1 [121-132]		0	1259.68	2.137	2.105	1.098	0.595229	0.636893	0.940005	12.02	12.86	2.78	8.94075e+06	3.86928e+06	8.14496e+06	26.72	83.72	18.43		Peak Found	High	High	High	Peak Found	Peak Found	Peak Found	Peak Found	Peak Found	High	Peak Found	Not Found	Peak Found	Peak Found	High	Peak Found	High	Peak Found	High	High	2.392e-05
High	[R].QSVASSPFLEALR.[K]		6.27983e-08	0.00015119	1	1	36	TGGT1_288380-t26_1-p1	TGGT1_288380-t26_1-p1 [477-489]		0	1404.75	1.04	1.44	0.788	0.671442	0.333727	0.934825	14.03	20.39	13.64	3.54776e+07	2.44209e+07	4.00118e+07	35.02	21.32	26.8		High	High	High	High	High	High	High	High	High	High	High	High	High	High	High	High	High	High	High	High	2.392e-05
High	[K].QSLEALVDTGVK.[C]	1xGln->pyro-Glu [N-Term]	0.000902547	0.00015119	1	1	8	TGGT1_211290-t26_1-p1	TGGT1_211290-t26_1-p1 [121-132]		0	1242.66	1.747	1.669	1.076	0.447768	0.150051	0.992882	44.08	0.11	38.83	1.83827e+08	1.05201e+08	1.708e+08	6.69	36.91	37.47		Peak Found	Peak Found	High	High	Peak Found	Peak Found	Peak Found	Peak Found	Peak Found	Peak Found	Peak Found	Peak Found	Peak Found	Peak Found	High	High	Peak Found	Peak Found	High	High	2.392e-05
High	[R].QSAEDDASDGQSDLDEEEEDEDGEEEGDELLGEIVLSGVSLFK.[L]	1xDeamidated [Q]; 2xPhospho [S8(91.2); S12(99.1)]	2.11683e-05	0.00015119	1	1	11	TGGT1_251480-t26_1-p1	TGGT1_251480-t26_1-p1 [674-716]	TGGT1_251480-t26_1-p1 2xPhospho [S681(91.2); S685(99.1)]	0	4789.88																No Quan Values	Not Found	Not Found	Not Found	Not Found	Not Found	Not Found	Not Found	Not Found	Not Found	High	Not Found	Not Found	Not Found	Not Found	High	Not Found	Not Found	High	High	High	2.392e-05
High	[R].QSAEDDASDGQSDLDEEEEDEDGEEEGDELLGEIVLSGVSLFK.[L]	2xPhospho [S2(99.9); S12(90.8)]	3.47338e-05	0.00015119	1	1	12	TGGT1_251480-t26_1-p1	TGGT1_251480-t26_1-p1 [674-716]	TGGT1_251480-t26_1-p1 2xPhospho [S675(99.9); S685(90.8)]	0	4788.9	100	100	0.04			0.474231	0	0	7.86	194792		4.35399e+06	9.46		13.09		Not Found	Not Found	Not Found	Not Found	High	Not Found	Not Found	Not Found	Not Found	Not Found	Not Found	Not Found	Not Found	Not Found	Not Found	Not Found	High	High	High	High	2.392e-05
High	[R].QSAEDDASDGQSDLDEEEEDEDGEEEGDELLGEIVLSGVSLFK.[L]	1xDeamidated [Q]; 1xGln->pyro-Glu [N-Term]; 2xPhospho [S8(94.5); S12(94.5)]	0.000702632	0.00015119	1	1	13	TGGT1_251480-t26_1-p1	TGGT1_251480-t26_1-p1 [674-716]	TGGT1_251480-t26_1-p1 2xPhospho [S681(94.5); S685(94.5)]	0	4772.86	100	100	0.075			0.737587	0	0	7.08	340356		4.7368e+06	73.77		82.8		Not Found	Not Found	Peak Found	High	Peak Found	Peak Found	Not Found	Not Found	Not Found	Not Found	Not Found	Not Found	Not Found	Not Found	Not Found	Not Found	High	High	High	High	2.392e-05
High	[R].QSAEDDASDGQSDLDEEEEDEDGEEEGDELLGEIVLSGVSLFK.[L]	1xGln->pyro-Glu [N-Term]; 2xPhospho [S8(93.6); S12(93.6)]	3.03626e-05	0.00015119	1	1	12	TGGT1_251480-t26_1-p1	TGGT1_251480-t26_1-p1 [674-716]	TGGT1_251480-t26_1-p1 2xPhospho [S681(93.6); S685(93.6)]	0	4771.87	100	100	0.046			0.554084	0	0	51.95	158511		3.84204e+06	59.38		18.89		Not Found	Not Found	Not Found	Not Found	Not Found	Not Found	Not Found	Not Found	Not Found	Not Found	Not Found	Not Found	Not Found	Not Found	Not Found	Not Found	High	High	High	High	2.392e-05
High	[R].QSAEDDASDGQSDLDEEEEDEDGEEEGDELLGEIVLSGVSLFK.[L]	1xGln->pyro-Glu [N-Term]; 1xPhospho [S]	0.000784282	0.00015119	1	1	3	TGGT1_251480-t26_1-p1	TGGT1_251480-t26_1-p1 [674-716]		0	4691.91	100	100	0.043			0.799138	0	0	27.25	187638		4.20219e+06	21.01		62.84		Not Found	Not Found	Not Found	Not Found	Not Found	Not Found	Not Found	Not Found	Not Found	Not Found	Not Found	Not Found	Not Found	Not Found	Not Found	Not Found	High	Peak Found	High	High	2.392e-05
High	[R].QSADSLEESETPLPSVGLLLQVIAEHK.[-]	1xDeamidated [Q21]; 1xGln->pyro-Glu [N-Term]; 1xPhospho [S5(99.9)]	0.000333436	0.00015119	1	1	8	TGGT1_212960A-t26_1-p1	TGGT1_212960A-t26_1-p1 [21-47]	TGGT1_212960A-t26_1-p1 1xPhospho [S25(99.9)]	0	2954.43																Not Reliable	Not Found	Not Found	Not Found	High	High	High	Not Found	Not Found	Not Found	Not Found	High	Not Found	Not Found	Not Found	Not Found	Not Found	Not Found	Not Found	High	High	2.392e-05
High	[R].QSADSLEESETPLPSVGLLLQVIAEHK.[-]	1xGln->pyro-Glu [N-Term]; 1xPhospho [S5(99.9)]	5.54888e-06	0.00015119	1	1	22	TGGT1_212960A-t26_1-p1	TGGT1_212960A-t26_1-p1 [21-47]	TGGT1_212960A-t26_1-p1 1xPhospho [S25(99.9)]	0	2953.44	3.759	3.42	0.923	0.414358	0.414343	0.968113	23.8	89.31	129.54	3.18081e+06	635404	1.22849e+06	73.66	39.81	112.99		Not Found	Not Found	High	High	High	High	Peak Found	Not Found	High	Not Found	High	Peak Found	Not Found	Not Found	High	Peak Found	High	High	High	High	2.392e-05
High	[R].QRPLLDPSFHGLEAGDSFMR.[D]	1xOxidation [M19]	1.9746e-06	0.00015119	2	2	22	TGGT1_308090-t26_1-p1; TGGT1_411430-t26_1-p1	TGGT1_308090-t26_1-p1 [163-182]; TGGT1_411430-t26_1-p1 [92-111]		0	2289.11	2.106	1.759	1.197	0.457689	0.415868	0.889513	36.48	3.79	11.79	1.26188e+07	5.99155e+06	1.05409e+07	34.19	78.45	46.32	Shared	Peak Found	High	High	High	Peak Found	Peak Found	Peak Found	High	High	Peak Found	Peak Found	Peak Found	High	High	High	Peak Found	High	High	High	High	2.392e-05
High	[R].QRPLLDPSFHGLEAGDSFMR.[D]		6.72653e-10	0.00015119	2	2	54	TGGT1_308090-t26_1-p1; TGGT1_411430-t26_1-p1	TGGT1_308090-t26_1-p1 [163-182]; TGGT1_411430-t26_1-p1 [92-111]		0	2273.11	2.512	1.33	1.889	0.582436	0.917886	0.88252	28.3	4.05	23.6	8.77092e+07	4.00902e+07	4.64376e+07	45.68	27.06	18.28	Shared	High	High	High	High	High	High	High	High	High	High	High	High	High	High	High	High	High	High	High	High	2.392e-05
High	[R].QRPLLDPSFHGLEAGDSFMR.[D]	1xGln->pyro-Glu [N-Term]	2.00182e-08	0.00015119	2	2	34	TGGT1_308090-t26_1-p1; TGGT1_411430-t26_1-p1	TGGT1_308090-t26_1-p1 [163-182]; TGGT1_411430-t26_1-p1 [92-111]		0	2256.09	1.922	1.028	1.198	0.451945	0.6214	0.934825	53.29	3.68	8.87	3.4559e+07	1.27692e+07	1.27952e+07	44.21	29.99	63.35	Shared	High	High	High	Peak Found	High	High	High	High	High	High	High	High	High	High	High	High	High	High	High	High	2.392e-05
High	[K].QSGLPPHVDPIVTVLDMHNK.[R]	1xGln->pyro-Glu [N-Term]	7.35095e-06	0.00015119	1	1	10	TGGT1_219310-t26_1-p1	TGGT1_219310-t26_1-p1 [738-757]		0	2180.12	2.376	2.487	1.198	0.689154	0.270118	0.961162	116.95	30.03	31.97	1.08085e+07	3.81289e+06	9.02232e+06	81.62	15.8	23.76		Peak Found	Peak Found	Peak Found	High	Peak Found	High	Peak Found	Peak Found	Peak Found	High	Peak Found	Peak Found	Peak Found	High	Peak Found	High	Peak Found	Peak Found	High	High	2.392e-05
High	[K].QTALVELLK.[H]	1xGln->pyro-Glu [N-Term]	0.00115219	0.00015119	1	1	52	P02769	P02769 [549-557]		0	997.593	1.221	0.697	1.299	0.897086	0.432716	0.938811	26.67	38.25	61.06	6.52983e+07	6.65716e+07	4.64273e+07	53.23	84.09	62.37		High	High	High	Peak Found	High	High	High	High	High	High	High	High	High	High	High	High	High	High	High	High	2.392e-05
High	[K].QTALVELLK.[H]		0.000257951	0.00015119	1	1	36	P02769	P02769 [549-557]		0	1014.62	1.4	1.085	1.29	0.467973	0.705079	0.974673	26.96	31.35	83.65	9.40053e+07	5.52787e+07	4.7296e+07	37.44	41.58	85.98		High	High	High	High	High	High	High	High	High	High	High	High	High	High	High	High	High	High	High	High	2.392e-05
High	[K].QTEEPEEASQSTHSPAEEQSPEQAQGQER.[E]	1xPhospho [S/T]; 1xGln->pyro-Glu [N-Term]	0.000128504	0.00015119	1	1	2	TGGT1_308810B-t26_1-p1	TGGT1_308810B-t26_1-p1 [415-443]	TGGT1_308810B-t26_1-p1 1xPhospho [S/T]	0	3287.32	0.363	0.224	1.232	0.398981	0.281907	0.928635	25.74	39.2	20.38	7.94126e+06	1.87807e+07	4.91707e+06	33.29	10.42	39.88		Peak Found	Peak Found	Peak Found	Peak Found	Peak Found	Peak Found	Peak Found	Peak Found	Peak Found	High	Peak Found	Peak Found	Not Found	Not Found	Not Found	Not Found	Not Found	Not Found	High	High	2.392e-05
High	[K].QTTSEDIGGLASVANK.[R]	1xPhospho [T3(93.3)]	1.01021e-05	0.00015119	1	1	11	TGGT1_205380-t26_1-p1	TGGT1_205380-t26_1-p1 [93-108]	TGGT1_205380-t26_1-p1 1xPhospho [T95(93.3)]	0	1670.76	1.089	0.913	1.051	0.982199	0.580187	0.948809	3.73	6.7	19.35	2.2158e+07	1.98523e+07	1.80764e+07	14.1	30.23	27.3		Peak Found	High	Peak Found	Peak Found	High	Peak Found	Peak Found	Peak Found	Peak Found	Peak Found	High	Peak Found	Peak Found	Peak Found	Peak Found	Peak Found	High	High	High	High	2.392e-05
High	[K].QTTSEDIGGLASVANK.[R]	1xGln->pyro-Glu [N-Term]; 1xPhospho [T2(98.5)]	1.15467e-08	0.00015119	1	1	55	TGGT1_205380-t26_1-p1	TGGT1_205380-t26_1-p1 [93-108]	TGGT1_205380-t26_1-p1 1xPhospho [T94(98.5)]	0	1653.74	1.116	0.992	0.983	0.595256	0.977817	0.938811	18.64	20.97	6.03	6.86919e+07	4.77178e+07	4.73507e+07	24.63	26.15	41.89		High	High	High	High	High	High	High	High	High	High	High	High	High	High	High	High	High	High	High	High	2.392e-05
High	[R].QTSMPTTHIGGLAGR.[G]	1xGln->pyro-Glu [N-Term]; 1xPhospho [T2(97.5)]	6.7632e-05	0.00015119	1	1	5	TGGT1_236890-t26_1-p1	TGGT1_236890-t26_1-p1 [89-103]	TGGT1_236890-t26_1-p1 1xPhospho [T90(97.5)]	0	1589.71	0.763	0.529	1.088	0.467563	0.421649	0.934825	16.12	36.43	11.67	1.5018e+07	1.9679e+07	1.07593e+07	21.79	1.99	54.13		Peak Found	Peak Found	Not Found	Peak Found	Peak Found	Peak Found	Peak Found	Not Found	Not Found	High	High	Peak Found	Peak Found	Not Found	Not Found	Peak Found	Not Found	Peak Found	High	High	2.392e-05
High	[KR].QTQVSVLPEGGETPLFK.[Q]	1xGln->pyro-Glu [N-Term]	6.20844e-05	0.00015119	1	2	10	Q3SX14	Q3SX14 [323-339]		0	1812.94	1.016	1.34	0.898	0.745843	0.957609	0.934825	27.38	22.48	13.73	3.11457e+06	3.06683e+06	4.73201e+06	27.55	90.59	18.71		Peak Found	High	Peak Found	Peak Found	Peak Found	Not Found	High	High	Peak Found	Peak Found	Peak Found	Peak Found	High	High	Peak Found	Not Found	Not Found	Not Found	High	High	2.392e-05
High	[K].QTPAGLSAAVAAAAADAK.[-]		5.13661e-05	0.00015119	1	1	15	TGGT1_251500-t26_1-p1	TGGT1_251500-t26_1-p1 [583-600]		0	1583.84	1.312	1.439	1.047	0.550116	0.346353	0.992724	32.95	19.17	32.4	8.69573e+06	6.62933e+06	8.30708e+06	8.88	31.47	21.96		High	Peak Found	High	High	High	Peak Found	Peak Found	Peak Found	Peak Found	High	Peak Found	High	Peak Found	Peak Found	Peak Found	Peak Found	High	High	High	High	2.392e-05
High	[K].QTPAGLSAAVAAAAADAK.[-]	1xGln->pyro-Glu [N-Term]	2.87133e-08	0.00015119	1	1	22	TGGT1_251500-t26_1-p1	TGGT1_251500-t26_1-p1 [583-600]		0	1566.81	3.683	2.286	1.498	0.441039	0.319096	0.934825	83.48	28.48	11.23	1.04092e+07	3.49121e+06	7.98086e+06	28.27	70.93	43.66		Peak Found	Peak Found	High	High	High	High	High	High	Peak Found	Peak Found	Peak Found	Peak Found	High	High	High	High	Peak Found	High	High	High	2.392e-05
High	[K].QTPAELLGDAFVSGEGQK.[V]		3.13051e-05	0.00015119	1	1	8	TGGT1_312110-t26_1-p1	TGGT1_312110-t26_1-p1 [508-525]		0	1846.92	2.773	2.27	1.12	0.489561	0.421331	0.934825	32.38	13.42	17.94	9.37099e+06	2.85294e+06	6.47737e+06	25.27	80.25	31.03		Peak Found	High	Peak Found	Peak Found	High	Peak Found	Peak Found	Peak Found	Peak Found	Peak Found	Peak Found	Peak Found	High	Not Found	Peak Found	High	Peak Found	Peak Found	High	High	2.392e-05
High	[K].QTPAELLGDAFVSGEGQK.[V]	1xGln->pyro-Glu [N-Term]	6.67574e-08	0.00015119	1	1	14	TGGT1_312110-t26_1-p1	TGGT1_312110-t26_1-p1 [508-525]		0	1829.89	2.601	1.72	1.512	0.525319	0.382232	0.978555	94.52	12.06	1.3	6.81732e+06	3.58804e+06	6.17129e+06	19.22	76.87	49.56		High	High	High	High	Peak Found	Peak Found	High	Peak Found	Peak Found	Peak Found	Peak Found	Peak Found	High	High	Peak Found	Peak Found	Peak Found	Peak Found	High	High	2.392e-05
High	[R].QTLGMAEGNFPK.[L]		0.000733324	0.00015119	1	1	4	TGGT1_219540-t26_1-p1	TGGT1_219540-t26_1-p1 [600-611]		0	1292.63	2.052	1.955	1.049	0.485499	0.348433	0.967923	55.04	13.58	26.83	1.11813e+07	5.45019e+06	1.13048e+07	20.41	34.72	5.51		Peak Found	Peak Found	Peak Found	Peak Found	Peak Found	Peak Found	Peak Found	Peak Found	Peak Found	Peak Found	Peak Found	Peak Found	Peak Found	High	High	Peak Found	Peak Found	Peak Found	High	High	2.392e-05
High	[R].QTLDDEKLKDK.[I]	1xGln->pyro-Glu [N-Term]	0.000546963	0.00015119	1	1	6	TGGT1_273760-t26_1-p1	TGGT1_273760-t26_1-p1 [553-563]		2	1315.67	1.438	1.408	0.94	0.451945	0.550897	0.961162	11.77	49.93	3.81	1.7946e+07	7.50584e+06	1.9573e+07	44.91	63.83	59.98		Peak Found	High	Peak Found	Peak Found	Peak Found	Peak Found	High	Peak Found	Peak Found	Peak Found	Not Found	Peak Found	High	Peak Found	High	Peak Found	Peak Found	Peak Found	High	High	2.392e-05
High	[R].QTGAETESDSEGDDDDCQIHIVR.[R]	1xCarbamidomethyl [C17]; 1xDeamidated [Q1]; 1xGln->pyro-Glu [N-Term]; 3xPhospho [S8(99.7); S10(100); T]	9.85808e-06	0.00015119	1	1	1	TGGT1_285950-t26_1-p1	TGGT1_285950-t26_1-p1 [328-350]	TGGT1_285950-t26_1-p1 3xPhospho [S335(99.7); S337(100); T]	0	2800.92																Not Reliable	Not Found	Not Found	Not Found	Not Found	Not Found	Not Found	Not Found	Not Found	Not Found	Not Found	Not Found	Not Found	Not Found	Not Found	High	Not Found	Not Found	Not Found	High	n/a	2.392e-05
High	[R].QTGAETESDSEGDDDDCQIHIVR.[R]	1xCarbamidomethyl [C17]; 1xGln->pyro-Glu [N-Term]; 3xPhospho [T6(94.2); S8(100); S10(100)]	1.1503e-07	0.00015119	1	1	24	TGGT1_285950-t26_1-p1	TGGT1_285950-t26_1-p1 [328-350]	TGGT1_285950-t26_1-p1 3xPhospho [T333(94.2); S335(100); S337(100)]	0	2799.94	0.336	0.453	1.323	0.440121	0.293316	0.989832	70.88	4.05	10.97	8.16757e+06	2.42946e+07	9.34204e+06	64.22	11.35	28.73		High	Peak Found	Not Found	Not Found	High	Peak Found	Not Found	Not Found	High	High	High	High	Peak Found	High	High	High	Peak Found	Peak Found	High	High	2.392e-05
High	[K].QTESDDDSPIKPR.[S]	1xPhospho [S4(100)]	9.38752e-06	0.00015119	1	1	24	TGGT1_288570-t26_1-p1	TGGT1_288570-t26_1-p1 [67-79]	TGGT1_288570-t26_1-p1 1xPhospho [S70(100)]	0	1567.66	0.521	0.36	1.074	0.506283	0.350955	0.98973	43.36	44.65	97.34	2.75776e+07	5.29687e+07	2.32399e+07	56.01	17.7	35.73		Peak Found	High	Peak Found	Peak Found	High	High	High	High	High	Peak Found	Peak Found	Peak Found	Peak Found	Peak Found	High	High	Peak Found	High	High	High	2.392e-05
High	[K].QTESDDDSPIKPR.[S]	1xGln->pyro-Glu [N-Term]; 1xPhospho [S4(100)]	6.78932e-06	0.00015119	1	1	28	TGGT1_288570-t26_1-p1	TGGT1_288570-t26_1-p1 [67-79]	TGGT1_288570-t26_1-p1 1xPhospho [S70(100)]	0	1550.64	0.929	0.767	0.67	0.660632	0.735815	0.937081	22.92	66.27	78.95	7.49145e+07	1.13148e+08	6.65574e+07	63.53	33.64	61.74		High	High	Peak Found	Peak Found	High	Peak Found	Peak Found	High	High	High	High	Peak Found	High	High	High	High	High	High	High	High	2.392e-05
High	[R].QTELELAEEDASECDLEDLQASDDEGVETLEPPTHSHPTFPR.[V]	1xCarbamidomethyl [C14]; 2xDeamidated [Q1; Q20]; 2xPhospho [T2(100); S22(99.3)]	0.000185437	0.00015119	1	1	8	TGGT1_273140-t26_1-p1	TGGT1_273140-t26_1-p1 [172-213]	TGGT1_273140-t26_1-p1 2xPhospho [T173(100); S193(99.3)]	0	4898.99	1.021	0.572	1.396	0.838045	0.47304	0.934825	58.8	48.8	41.43	4.66005e+06	6.15839e+06	3.33883e+06	32.88	37.77	5.11		High	Not Found	Not Found	High	High	Peak Found	Peak Found	Peak Found	Peak Found	Not Found	Peak Found	Not Found	Peak Found	Peak Found	Not Found	High	Peak Found	Peak Found	High	High	2.392e-05
High	[R].QTELELAEEDASECDLEDLQASDDEGVETLEPPTHSHPTFPR.[V]	1xCarbamidomethyl [C14]; 1xDeamidated [Q]; 2xPhospho [T2(100); S22(99.9)]	2.87371e-05	0.00015119	1	1	20	TGGT1_273140-t26_1-p1	TGGT1_273140-t26_1-p1 [172-213]	TGGT1_273140-t26_1-p1 2xPhospho [T173(100); S193(99.9)]	0	4898.01	0.457	1.29	0.354	0.627132	0.910286	0.866777	105.15	93.31	70.77	3.57449e+06	7.82763e+06	1.00329e+07	62.39	72.51	7.05		Not Found	Not Found	Peak Found	Peak Found	High	High	High	Not Found	High	High	High	Peak Found	High	High	Not Found	Peak Found	High	Peak Found	High	High	2.392e-05
High	[R].QTELELAEEDASECDLEDLQASDDEGVETLEPPTHSHPTFPR.[V]	1xCarbamidomethyl [C14]; 2xPhospho [T2(100); S22(92.7)]	2.75333e-05	0.00015119	1	1	6	TGGT1_273140-t26_1-p1	TGGT1_273140-t26_1-p1 [172-213]	TGGT1_273140-t26_1-p1 2xPhospho [T173(100); S193(92.7)]	0	4897.02	3.515	0.856	3.127	0.506283	0.852715	0.836162	103.19	36.34	46.37	1.64501e+07	5.1599e+06	4.76627e+06	41.22	56.44	8.78		Peak Found	High	High	Peak Found	Not Found	Not Found	Not Found	Not Found	Peak Found	Peak Found	Peak Found	Peak Found	Not Found	Not Found	Not Found	Not Found	Not Found	High	High	High	2.392e-05
High	[R].QTELELAEEDASECDLEDLQASDDEGVETLEPPTHSHPTFPR.[V]	1xCarbamidomethyl [C14]; 2xDeamidated [Q1; Q20]; 2xPhospho [S12(100); S22(100)]; 1xGln->pyro-Glu [N-Term]	5.61715e-06	0.00015119	1	1	6	TGGT1_273140-t26_1-p1	TGGT1_273140-t26_1-p1 [172-213]	TGGT1_273140-t26_1-p1 2xPhospho [S183(100); S193(100)]	0	4881.96	0.785	0.472	1.677	0.536408	0.348819	0.994098	1.21	2.82	1.58	6.09247e+06	7.76262e+06	5.72927e+06	68.51	32.04	25.59		Not Found	Not Found	Peak Found	Not Found	Peak Found	Peak Found	Peak Found	Not Found	High	Peak Found	Peak Found	High	Peak Found	Not Found	High	Peak Found	High	High	High	n/a	2.392e-05
High	[R].QTELELAEEDASECDLEDLQASDDEGVETLEPPTHSHPTFPR.[V]	1xCarbamidomethyl [C14]; 1xDeamidated [Q20]; 2xPhospho [S12(100); S22(100)]; 1xGln->pyro-Glu [N-Term]	3.03375e-08	0.00015119	1	1	14	TGGT1_273140-t26_1-p1	TGGT1_273140-t26_1-p1 [172-213]	TGGT1_273140-t26_1-p1 2xPhospho [S183(100); S193(100)]	0	4880.98	0.772	1.072	0.802	0.702133	0.88523	0.940005	66.93	81	57.77	9.49766e+06	1.22988e+07	1.08867e+07	46.57	29.91	55.95		Peak Found	High	High	Not Found	Peak Found	Peak Found	Peak Found	Peak Found	High	Peak Found	High	Peak Found	Peak Found	High	High	Not Found	High	Peak Found	High	High	2.392e-05
High	[R].QTELELAEEDASECDLEDLQASDDEGVETLEPPTHSHPTFPR.[V]	1xCarbamidomethyl [C14]; 1xGln->pyro-Glu [N-Term]; 2xPhospho [S12(99.9); S22(100)]	1.17432e-06	0.00015119	1	1	6	TGGT1_273140-t26_1-p1	TGGT1_273140-t26_1-p1 [172-213]	TGGT1_273140-t26_1-p1 2xPhospho [S183(99.9); S193(100)]	0	4880	0.983	0.99	1.571	0.837495	0.84957	0.960396	124.59	31.23	104.87	4.43473e+06	4.51347e+06	4.41096e+06	129.28	7.72	39.5		Peak Found	Not Found	High	High	Peak Found	Peak Found	Not Found	Not Found	Not Found	Peak Found	Peak Found	High	Not Found	Peak Found	Peak Found	Peak Found	Not Found	Peak Found	High	High	2.392e-05
High	[K].QTEEQANASQSSETPAEENAQEPK.[Q]	1xDeamidated [N/Q]; 1xPhospho [S9(99)]	3.99778e-05	0.00015119	1	1	8	TGGT1_308810B-t26_1-p1	TGGT1_308810B-t26_1-p1 [295-318]	TGGT1_308810B-t26_1-p1 1xPhospho [S303(99)]	0	2684.08	0.407	1.001	0.406	0.723862	0.841744	0.934825	109.68	22.05	71.32	6.80938e+06	1.67474e+07	1.67661e+07	72.24	42.25	21.25		Peak Found	Peak Found	Peak Found	Peak Found	Peak Found	Peak Found	Peak Found	High	Peak Found	Peak Found	Peak Found	Peak Found	Peak Found	Peak Found	Peak Found	High	Peak Found	High	High	High	2.392e-05
High	[K].QTEEPEEASQSTHSPAEEQSPEQAQGQER.[E]	1xDeamidated [Q10]; 1xPhospho [T2(95.3)]	0.00016816	0.00015119	1	1	6	TGGT1_308810B-t26_1-p1	TGGT1_308810B-t26_1-p1 [415-443]	TGGT1_308810B-t26_1-p1 1xPhospho [T416(95.3)]	0	3305.33	1.333	0.294	2.56	0.896896	0.408427	0.836162	93.12	12.11	50.57	1.05559e+07	8.93983e+06	4.08681e+06	26.53	49.54	27.3		High	Not Found	Not Found	Not Found	Not Found	Not Found	Peak Found	High	Peak Found	Peak Found	Peak Found	High	Peak Found	Peak Found	Peak Found	Not Found	Peak Found	Not Found	High	High	2.392e-05
High	[K].QTEEPEEASQSTHSPAEEQSPEQAQGQER.[E]	1xPhospho [S/T]	2.64192e-07	0.00015119	1	1	8	TGGT1_308810B-t26_1-p1	TGGT1_308810B-t26_1-p1 [415-443]	TGGT1_308810B-t26_1-p1 1xPhospho [S/T]	0	3304.35	3.388	1.828	1.269	0.398981	0.373241	0.934825	20.62	12.79	43.46	1.05402e+07	4.97306e+06	8.30614e+06	58.17	52.59	22.35		High	High	Not Found	Peak Found	Not Found	Not Found	Not Found	Not Found	Not Found	Not Found	Not Found	Not Found	High	Peak Found	Peak Found	Peak Found	Peak Found	Peak Found	High	High	2.392e-05
High	[R].QRPDTDEEEDEAER.[E]	1xPhospho [T5(100)]	3.87742e-05	0.00015119	1	1	4	TGGT1_213900-t26_1-p1	TGGT1_213900-t26_1-p1 [819-832]	TGGT1_213900-t26_1-p1 1xPhospho [T823(100)]	0	1798.68	0.703	0.657	1.002	0.50851	0.270118	0.954716	15.9	9.49	29.16	6.86299e+06	1.51878e+07	8.41181e+06	67.16	43.45	50.92		Peak Found	Peak Found	Peak Found	Peak Found	Peak Found	Peak Found	Peak Found	High	Peak Found	Peak Found	Not Found	High	Peak Found	Peak Found	Peak Found	Peak Found	Peak Found	Not Found	High	High	2.392e-05
High	[R].QRPDTDEEEDEAER.[E]	1xGln->pyro-Glu [N-Term]; 1xPhospho [T5(100)]	7.7308e-08	0.00015119	1	1	26	TGGT1_213900-t26_1-p1	TGGT1_213900-t26_1-p1 [819-832]	TGGT1_213900-t26_1-p1 1xPhospho [T823(100)]	0	1781.65	1.046	0.909	1.151	0.898936	0.492275	0.99978	110.21	7.67	98.38	2.30986e+07	3.29134e+07	2.9932e+07	46.65	60.42	50.07		High	High	High	High	High	High	High	High	High	High	Peak Found	Peak Found	Peak Found	High	High	High	Peak Found	Peak Found	High	High	2.392e-05
High	[R].QREQSEEPIEFPACLAISALAIK.[A]	1xCarbamidomethyl [C14]; 1xGln->pyro-Glu [N-Term]; 1xPhospho [S5(100)]	3.48667e-06	0.00015119	1	1	24	TGGT1_240980-t26_1-p1	TGGT1_240980-t26_1-p1 [312-334]	TGGT1_240980-t26_1-p1 1xPhospho [S316(100)]	1	2663.28	0.903	0.762	1.028	0.805634	0.767517	0.937594	63.2	79.2	9.49	7.87899e+06	5.01891e+06	8.19123e+06	66.53	52.23	63		Peak Found	Peak Found	High	High	High	High	Peak Found	High	High	High	High	High	Peak Found	Peak Found	Peak Found	High	High	High	High	High	2.392e-05
High	[R].QQTQHAVEGDCDIHVLK.[Q]	1xCarbamidomethyl [C11]; 1xGln->pyro-Glu [N-Term]	1.34027e-07	0.00015119	1	1	36	P12763	P12763 [104-120]		0	1960.92	1.206	0.921	1.278	0.597182	0.47079	0.934825	31.47	3.42	28.71	5.12619e+07	3.20441e+07	3.02228e+07	17.51	39.32	47.42		High	High	High	High	High	High	High	High	High	High	High	High	High	High	High	High	High	High	High	High	2.392e-05
High	[R].QPALEQEVPESGEDGEDAR.[Q]	1xGln->pyro-Glu [N-Term]; 1xPhospho [S11(100)]	2.88893e-08	0.00015119	1	1	32	TGGT1_203310-t26_1-p1	TGGT1_203310-t26_1-p1 [217-235]	TGGT1_203310-t26_1-p1 1xPhospho [S227(100)]	0	2118.85	0.577	0.753	0.761	0.564478	0.305722	0.937594	65.51	1.13	66.15	1.45857e+07	2.33624e+07	1.75827e+07	70.12	4.69	16.29		High	High	High	High	High	High	Peak Found	High	High	High	High	Peak Found	High	High	High	High	High	High	High	High	2.392e-05
High	[R].QPAASTEELSPSSAVEK.[E]	1xGln->pyro-Glu [N-Term]; 1xPhospho [S10(94.4)]	3.51611e-05	0.00015119	1	1	4	TGGT1_259220-t26_1-p1	TGGT1_259220-t26_1-p1 [4-20]	TGGT1_259220-t26_1-p1 1xPhospho [S13(94.4)]	0	1793.78	1.025	1.07	0.942	0.832314	0.973317	0.985422	8.39	2.58	40.04	5.98039e+06	6.02216e+06	6.44459e+06	32.55	25.08	35.43		Peak Found	High	Peak Found	Peak Found	High	Peak Found	Not Found	Peak Found	Peak Found	Peak Found	Not Found	Peak Found	Peak Found	Peak Found	Peak Found	Peak Found	Peak Found	Peak Found	High	High	2.392e-05
High	[R].QNSLSAETVDSMR.[Q]	1xPhospho [S3(100)]; 1xGln->pyro-Glu [N-Term]	1.22567e-06	0.00015119	1	1	32	TGGT1_219710-t26_1-p1	TGGT1_219710-t26_1-p1 [1552-1564]	TGGT1_219710-t26_1-p1 1xPhospho [S1554(100)]	0	1500.6	0.733	0.898	1.101	0.778399	0.610826	0.992718	13.49	22.42	24	2.49105e+07	3.39615e+07	2.26239e+07	31.32	57.32	59.35		High	High	Peak Found	High	High	High	High	High	High	High	High	Peak Found	High	High	High	High	High	High	High	High	2.392e-05
High	[R].QNSGIGAGMETGGVQLR.[Q]	1xGln->pyro-Glu [N-Term]; 1xPhospho [S3(100)]	1.77967e-06	0.00015119	1	1	2	TGGT1_258240-t26_1-p1	TGGT1_258240-t26_1-p1 [593-609]	TGGT1_258240-t26_1-p1 1xPhospho [S595(100)]	0	1737.76	0.01	0.01					0	0			3.7641e+06			47.11			Not Found	Not Found	Not Found	Not Found	Not Found	Not Found	Peak Found	Not Found	Peak Found	Peak Found	Peak Found	High	Not Found	Not Found	Not Found	Not Found	Not Found	Not Found	High	High	2.392e-05
High	[R].QNPAFIIVLGDLVQAFPEDEGNR.[L]	1xGln->pyro-Glu [N-Term]	0.000372206	0.00015119	1	1	6	TGGT1_222840-t26_1-p1	TGGT1_222840-t26_1-p1 [182-204]		0	2525.27	100	100	3.218			0.983698	0	0	38.45	354350		168147	48.46		135.4		Not Found	Not Found	Peak Found	Peak Found	Peak Found	Not Found	Not Found	Not Found	Not Found	Not Found	Not Found	Not Found	Not Found	Not Found	Not Found	Not Found	High	High	High	High	2.392e-05
High	[K].QNNTLTIEDDGIGMTK.[A]		1.37026e-08	0.00015119	1	1	24	TGGT1_288380-t26_1-p1	TGGT1_288380-t26_1-p1 [72-87]		0	1749.83	1.779	1.787	0.973	0.391206	0.23566	0.965137	5.4	3.34	16.69	2.3491e+07	1.32069e+07	2.41365e+07	20.08	11.08	6.8		Peak Found	High	Peak Found	High	High	High	Peak Found	Peak Found	Peak Found	High	High	High	Peak Found	High	High	High	High	High	High	High	2.392e-05
High	[K].QNNTLTIEDDGIGMTK.[A]	1xDeamidated [N/Q]; 1xGln->pyro-Glu [N-Term]	9.35114e-05	0.00015119	1	1	4	TGGT1_288380-t26_1-p1	TGGT1_288380-t26_1-p1 [72-87]		0	1733.79	0.634	2.871	0.418	0.607643	0.954353	0.934825	69.92	41.81	99.19	4.66983e+06	7.36924e+06	1.36546e+07	26.87	68.19	84.98		Peak Found	Peak Found	Peak Found	High	Peak Found	Peak Found	Peak Found	Peak Found	Peak Found	Not Found	Not Found	Not Found	Not Found	Peak Found	Not Found	Not Found	Peak Found	Peak Found	High	High	2.392e-05
High	[K].QNNTLTIEDDGIGMTK.[A]	1xGln->pyro-Glu [N-Term]	1.15736e-07	0.00015119	1	1	32	TGGT1_288380-t26_1-p1	TGGT1_288380-t26_1-p1 [72-87]		0	1732.81	2.162	2.036	1.061	0.398981	0.245425	0.934825	26.54	17.61	10.13	1.94685e+07	8.85923e+06	1.80401e+07	3.79	17.21	5.12		High	High	High	High	High	High	Peak Found	High	Peak Found	High	High	High	High	High	High	High	High	High	High	High	2.392e-05
High	[K].QNLPPVDKEFIVGCTQEGK.[G]	1xCarbamidomethyl [C14]	2.17246e-07	0.00015119	1	1	32	TGGT1_308840-t26_1-p1	TGGT1_308840-t26_1-p1 [173-191]		1	2159.08	1.891	1.919	0.98	0.517043	0.371604	0.934825	69.28	37.49	0.84	3.06759e+07	1.62213e+07	3.11262e+07	23.95	34.54	7.15		High	High	High	High	High	High	High	High	High	High	Peak Found	Peak Found	High	High	High	High	High	High	High	High	2.392e-05
High	[K].QNLPPVDKEFIVGCTQEGK.[G]	1xCarbamidomethyl [C14]; 1xDeamidated [N/Q]; 1xGln->pyro-Glu [N-Term]	0.000947727	0.00015119	1	1	3	TGGT1_308840-t26_1-p1	TGGT1_308840-t26_1-p1 [173-191]		1	2143.04																Not Reliable	Not Found	High	Not Found	Not Found	Not Found	Not Found	Not Found	Not Found	Not Found	Not Found	Not Found	Not Found	Not Found	Not Found	Not Found	Not Found	Not Found	Not Found	High	High	2.392e-05
High	[K].QNLPPVDKEFIVGCTQEGK.[G]	1xCarbamidomethyl [C14]; 1xGln->pyro-Glu [N-Term]	1.0117e-07	0.00015119	1	1	55	TGGT1_308840-t26_1-p1	TGGT1_308840-t26_1-p1 [173-191]		1	2142.05	2.427	2.373	0.8	0.452203	0.289004	0.934825	50.12	14.39	32.39	2.83138e+07	1.42308e+07	3.463e+07	26.32	29.64	2.38		High	High	High	High	High	High	Peak Found	High	High	High	High	Peak Found	High	High	High	High	High	High	High	High	2.392e-05
High	[R].QMQEALKQEEMSPR.[E]	1xPhospho [S12]; 2xOxidation [M2; M11]	0.000239709	0.00015119	1	1	4	TGGT1_223940-t26_1-p1	TGGT1_223940-t26_1-p1 [142-155]	TGGT1_223940-t26_1-p1 1xPhospho [S153]	1	1816.76	1.043	1.062	1.129	0.798253	0.755243	0.997231	26.8	3.99	88.04	4.75178e+07	4.29419e+07	2.54325e+07	68.63	47.63	52.34		Peak Found	Peak Found	High	High	Peak Found	Peak Found	Peak Found	Peak Found	Peak Found	Peak Found	Peak Found	Peak Found	Peak Found	Peak Found	Peak Found	Peak Found	Peak Found	Peak Found	High	High	2.392e-05
High	[R].QMQEALKQEEMSPR.[E]	1xPhospho [S12]; 1xOxidation [M2]	0.000128504	0.00015119	1	1	46	TGGT1_223940-t26_1-p1	TGGT1_223940-t26_1-p1 [142-155]	TGGT1_223940-t26_1-p1 1xPhospho [S153]	1	1800.77	0.802	1.216	0.937	0.77911	0.747934	0.934825	26.12	0.81	17.23	1.93429e+08	1.73087e+08	2.11711e+08	26.47	26.72	8.36		High	High	High	High	High	High	High	High	High	High	High	High	High	High	High	High	High	High	High	High	2.392e-05
High	[R].QMQEALKQEEMSPR.[E]	1xPhospho [S12(100)]	6.21794e-07	0.00015119	1	1	62	TGGT1_223940-t26_1-p1	TGGT1_223940-t26_1-p1 [142-155]	TGGT1_223940-t26_1-p1 1xPhospho [S153(100)]	1	1784.77	1.054	0.945	1.035	0.782604	0.951754	0.961162	52.11	101.53	44.65	2.06555e+08	3.0215e+08	1.84194e+08	34.34	63.74	34.45		High	High	High	High	High	High	High	High	High	High	High	High	High	High	High	High	High	High	High	High	2.392e-05
High	[R].QMQEALKQEEMSPR.[E]	1xGln->pyro-Glu [N-Term]; 1xOxidation [M]; 1xPhospho [S12(100)]	0.000127721	0.00015119	1	1	94	TGGT1_223940-t26_1-p1	TGGT1_223940-t26_1-p1 [142-155]	TGGT1_223940-t26_1-p1 1xPhospho [S153(100)]	1	1783.74	0.973	0.939	1.124	0.780333	0.913419	0.977363	13.64	12.63	2.2	2.27111e+08	2.67067e+08	2.69e+08	18.41	10.65	29.75		High	High	High	High	High	High	High	High	High	High	High	High	High	High	High	High	High	High	High	High	2.392e-05
High	[R].QMQEALKQEEMSPR.[E]	1xGln->pyro-Glu [N-Term]; 1xPhospho [S12(100)]	3.89228e-06	0.00015119	1	1	74	TGGT1_223940-t26_1-p1	TGGT1_223940-t26_1-p1 [142-155]	TGGT1_223940-t26_1-p1 1xPhospho [S153(100)]	1	1767.74	1.195	1.478	1.099	0.608449	0.601331	0.978555	33.62	26.57	2.96	5.44839e+08	5.8985e+08	4.95645e+08	32.62	45.15	61.51		High	High	High	High	High	High	High	High	High	High	High	High	High	High	High	High	High	High	High	High	2.392e-05
High	[R].QMGGVASLTPGGGRPDGGGGSGSRPR.[F]	1xPhospho [S/T]; 1xGln->pyro-Glu [N-Term]	0.000849083	0.00015119	1	1	5	TGGT1_316600-t26_1-p1	TGGT1_316600-t26_1-p1 [96-121]	TGGT1_316600-t26_1-p1 1xPhospho [S/T]	0	2431.09	0.59	0.908	0.649	0.342721	0.666364	0.776828	7.22	24.87	21.21	5.11943e+06	8.68291e+06	7.88265e+06	33.71	38.75	18.31		Not Found	Not Found	Peak Found	Peak Found	Peak Found	Peak Found	Peak Found	Peak Found	High	High	Peak Found	Peak Found	Peak Found	Peak Found	Peak Found	Not Found	Peak Found	Peak Found	High	High	2.392e-05
High	[K].QLVGTAAGEIEEGVK.[A]		1.18601e-07	0.00015119	1	1	24	TGGT1_270240-t26_1-p1	TGGT1_270240-t26_1-p1 [378-392]		0	1500.79	1.734	1.197	1.517	0.485081	0.483911	0.896215	35.57	6.66	27.02	2.92253e+07	8.63253e+06	1.62956e+07	34.62	67.45	50.29		High	High	High	High	High	High	High	High	Peak Found	Peak Found	Not Found	Not Found	High	High	High	High	Peak Found	Peak Found	High	High	2.392e-05
High	[K].QLVGTAAGEIEEGVK.[A]	1xGln->pyro-Glu [N-Term]	1.88748e-07	0.00015119	1	1	34	TGGT1_270240-t26_1-p1	TGGT1_270240-t26_1-p1 [378-392]		0	1483.76	3.992	2.788	1.154	0.431364	0.339254	0.934825	17.07	56.83	23.2	3.98254e+07	1.24651e+07	3.47524e+07	43.16	76.23	41.19		High	High	High	High	High	High	High	High	High	High	High	Peak Found	High	High	High	High	High	High	High	High	2.392e-05
High	[R].QLVGGPDGDLGSNALLK.[S]		1.03522e-05	0.00015119	1	1	10	TGGT1_249390-t26_1-p1	TGGT1_249390-t26_1-p1 [857-873]		0	1653.88	1.476	1.694	0.947	0.492863	0.371604	0.998102	40.61	2.82	15.97	7.84942e+06	5.61056e+06	8.29091e+06	15.32	41.76	31.57		Peak Found	Peak Found	High	High	High	High	Peak Found	High	Peak Found	Peak Found	Peak Found	Peak Found	Peak Found	Peak Found	Peak Found	Peak Found	Peak Found	Peak Found	High	High	2.392e-05
High	[R].QLVGGPDGDLGSNALLK.[S]	1xGln->pyro-Glu [N-Term]	1.87598e-07	0.00015119	1	1	12	TGGT1_249390-t26_1-p1	TGGT1_249390-t26_1-p1 [857-873]		0	1636.85	2.165	2.295	1.036	0.342721	0.449553	0.967923	2.88	47.65	46.05	5.59254e+06	2.35346e+06	5.40007e+06	37.83	38.81	77.86		High	Peak Found	High	Peak Found	Peak Found	Peak Found	Peak Found	Peak Found	Peak Found	Peak Found	Peak Found	Peak Found	High	High	High	High	Peak Found	Peak Found	High	High	2.392e-05
High	[R].QLVEALVDLVEAR.[Y]		2.99936e-05	0.00015119	1	1	4	TGGT1_226960-t26_1-p1	TGGT1_226960-t26_1-p1 [344-356]		0	1454.82	2.792	1.876	1.488	0.506283	0.29918	0.934825	84.75	18.23	75.84	1.36028e+06	197751	542609	74.64	58.91	52.31		Peak Found	Peak Found	Peak Found	Peak Found	High	Not Found	Peak Found	Peak Found	Not Found	Not Found	Peak Found	Peak Found	Peak Found	Peak Found	Peak Found	High	Peak Found	Peak Found	High	High	2.392e-05
High	[K].QLTSHDNDSQGEENEGDFPQAAEGR.[D]	1xPhospho [T/S]	2.35218e-07	0.00015119	1	1	16	TGGT1_218358-t26_1-p1	TGGT1_218358-t26_1-p1 [87-111]		0	2811.11	0.539	0.638	1.454	0.729199	0.607003	0.934825	96.25	72.68	7.42	1.05166e+07	2.03202e+07	7.23466e+06	19.05	56.77	49.24		Peak Found	High	High	Peak Found	High	Peak Found	Peak Found	Peak Found	Peak Found	High	High	High	Peak Found	Peak Found	Peak Found	Peak Found	Peak Found	Peak Found	High	High	2.392e-05
High	[R].QPALEQEVPESGEDGEDAR.[Q]	1xPhospho [S11(100)]	3.0267e-09	0.00015119	1	1	42	TGGT1_203310-t26_1-p1	TGGT1_203310-t26_1-p1 [217-235]	TGGT1_203310-t26_1-p1 1xPhospho [S227(100)]	0	2135.88	0.294	0.586	0.462	0.503092	0.24633	0.934825	99.67	11.44	103.42	1.53939e+07	5.24332e+07	3.08569e+07	96.01	2.87	12.03		High	High	Peak Found	Peak Found	High	High	High	High	High	High	High	High	High	High	High	High	High	High	High	High	2.392e-05
High	[K].QTVAVGVIK.[S]	1xGln->pyro-Glu [N-Term]	0.000331404	0.00015119	1	3	10	TGGT1_294800B-t26_1-p1	TGGT1_294800B-t26_1-p1 [279-287]		0	897.54	2.771	2.042	1.357	0.568396	0.563672	0.934825	35.7	0.6	34.95	6.62533e+07	3.05858e+07	5.642e+07	23.01	66.22	22.53		Peak Found	Peak Found	High	Peak Found	High	High	Peak Found	Peak Found	Peak Found	Peak Found	Peak Found	Peak Found	Peak Found	Peak Found	Peak Found	Peak Found	High	High	High	High	2.392e-05
High	[R].QPALEQEVPESGEDGEDARQ.[-]	1xGln->pyro-Glu [N-Term]	0.000407935	0.00015119	1	1	4	TGGT1_203310-t26_1-p1	TGGT1_203310-t26_1-p1 [217-236]		1	2166.94																No Quan Values	High	High	Not Found	Not Found	Not Found	Not Found	Not Found	Not Found	Not Found	Not Found	Not Found	Not Found	Not Found	Not Found	Not Found	Not Found	Not Found	Not Found	High	High	2.392e-05
High	[R].QPALEQEVPESGEDGEDARQ.[-]	1xGln->pyro-Glu [N-Term]; 1xPhospho [S11(100)]	2.70732e-07	0.00015119	1	1	74	TGGT1_203310-t26_1-p1	TGGT1_203310-t26_1-p1 [217-236]	TGGT1_203310-t26_1-p1 1xPhospho [S227(100)]	1	2246.91	0.76	0.971	0.999	0.769244	0.829685	0.961162	73.51	40.84	52.92	1.5442e+08	1.02391e+08	1.28066e+08	72.05	78.69	40.94		High	High	High	High	High	High	High	High	High	High	High	High	High	High	High	High	High	High	High	High	2.392e-05
High	[K].QQTPALTDEMHK.[L]	1xGln->pyro-Glu [N-Term]	9.75997e-05	0.00015119	1	1	8	TGGT1_291960-t26_1-p1	TGGT1_291960-t26_1-p1 [188-199]		0	1381.64	2.648	2.405	1.101	0.398981	0.244836	0.934825	25.26	9.37	14.94	2.97675e+07	1.1243e+07	2.70406e+07	10.42	15.44	1.61		Peak Found	Peak Found	Peak Found	High	High	High	Peak Found	Peak Found	Peak Found	Peak Found	Peak Found	Peak Found	High	Peak Found	Peak Found	Peak Found	Peak Found	Peak Found	High	High	2.392e-05
High	[R].QQSLNAQTASAPESVR.[S]	1xPhospho [S3(100)]	5.36935e-07	0.00015119	1	1	8	TGGT1_221180-t26_1-p1	TGGT1_221180-t26_1-p1 [723-738]	TGGT1_221180-t26_1-p1 1xPhospho [S725(100)]	0	1766.81	1.23	0.933	1.245	0.994233	0.772641	0.864363	46.42	41.71	8.85	6.19547e+06	6.92986e+06	4.69675e+06	45.28	30.72	41.66		Not Found	Peak Found	High	High	Peak Found	Not Found	Peak Found	Not Found	Peak Found	High	Peak Found	Peak Found	Not Found	Peak Found	Peak Found	High	Not Found	Peak Found	High	High	2.392e-05
High	[R].QQSLNAQTASAPESVR.[S]	1xGln->pyro-Glu [N-Term]; 1xPhospho [S3(100)]	3.31254e-07	0.00015119	1	1	10	TGGT1_221180-t26_1-p1	TGGT1_221180-t26_1-p1 [723-738]	TGGT1_221180-t26_1-p1 1xPhospho [S725(100)]	0	1749.78	1.197	0.744	1.526	0.962031	0.319096	0.934825	12.3	17	26.03	8.19854e+06	1.14229e+07	8.84471e+06	38.37	30.03	37.76		Peak Found	Peak Found	High	High	Peak Found	High	Not Found	Peak Found	Peak Found	Not Found	Peak Found	Peak Found	High	High	Peak Found	Peak Found	Peak Found	Peak Found	High	High	2.392e-05
High	[K].QQQGQQAGGAAVAAPTPANDEVIETNYDEVVDSFDALK.[L]	1xDeamidated [N]	1.13799e-09	0.00015119	1	1	2	TGGT1_250770-t26_1-p1	TGGT1_250770-t26_1-p1 [8-45]		0	3947.84	100	100	1.104			0.934825	0	0	7.93	2.00339e+06		1.05185e+06	59.34		69.33		Peak Found	Peak Found	Not Found	Peak Found	Not Found	Peak Found	Not Found	Not Found	Not Found	Not Found	Not Found	Not Found	Peak Found	Not Found	High	Not Found	Peak Found	Peak Found	High	High	2.392e-05
High	[K].QQQGQQAGGAAVAAPTPANDEVIETNYDEVVDSFDALK.[L]	2xDeamidated [N19; N26]; 1xGln->pyro-Glu [N-Term]	1.0032e-08	0.00015119	1	1	6	TGGT1_250770-t26_1-p1	TGGT1_250770-t26_1-p1 [8-45]		0	3931.8																No Quan Values	Not Found	Not Found	Not Found	High	Not Found	Not Found	Not Found	Not Found	Not Found	Not Found	Not Found	Not Found	Not Found	Not Found	High	High	Not Found	Not Found	High	High	2.392e-05
High	[K].QQQGQQAGGAAVAAPTPANDEVIETNYDEVVDSFDALK.[L]	1xDeamidated [N]; 1xGln->pyro-Glu [N-Term]	1.33096e-10	0.00015119	1	1	8	TGGT1_250770-t26_1-p1	TGGT1_250770-t26_1-p1 [8-45]		0	3930.82	100	100	0.666			0.97523	0	0	101.77	976389		554309	65.52		62.6		Peak Found	Peak Found	High	High	Peak Found	Peak Found	Not Found	High	Not Found	Not Found	Not Found	Not Found	Not Found	Peak Found	Not Found	High	Peak Found	Peak Found	High	High	2.392e-05
High	[K].QQQGQQAGGAAVAAPTPANDEVIETNYDEVVDSFDALK.[L]	1xGln->pyro-Glu [N-Term]	4.08389e-09	0.00015119	1	1	2	TGGT1_250770-t26_1-p1	TGGT1_250770-t26_1-p1 [8-45]		0	3929.83																No Quan Values	Not Found	Not Found	Not Found	Not Found	Not Found	Not Found	Not Found	Not Found	Not Found	Not Found	Not Found	Not Found	Not Found	Not Found	High	Not Found	Not Found	Not Found	High	High	2.392e-05
High	[K].QQNCQGGFSSTQDTVVALHALSR.[Y]	1xCarbamidomethyl [C4]	9.29415e-05	0.00015119	1	1	2	ENSEMBL:ENSBTAP00000024146	ENSEMBL:ENSBTAP00000024146 [1245-1267]		0	2504.19	0.766	0.729	1.114	0.422684	0.348819	0.934825	8.34	13.25	3.53	1.05155e+07	1.33157e+07	9.70262e+06	19.56	7.82	25.41		Not Found	Not Found	Peak Found	Peak Found	Not Found	Peak Found	High	Peak Found	Not Found	Not Found	Not Found	Not Found	Peak Found	Not Found	Peak Found	Peak Found	Not Found	Not Found	High	High	2.392e-05
High	[K].QQLKDDIGFLTGERE.[-]		2.90907e-05	0.00015119	1	1	29	TGGT1_270250-t26_1-p1	TGGT1_270250-t26_1-p1 [176-190]		2	1748.88	1.13	1.861	0.571	0.519897	0.245503	0.915427	8.86	14.11	4.4	1.48865e+07	1.40073e+07	2.60741e+07	22.12	37.7	44.89		High	High	Peak Found	High	High	High	Peak Found	High	High	High	Peak Found	High	High	High	High	High	High	High	High	High	2.392e-05
High	[K].QQLKDDIGFLTGERE.[-]	1xGln->pyro-Glu [N-Term]	5.59112e-08	0.00015119	1	1	31	TGGT1_270250-t26_1-p1	TGGT1_270250-t26_1-p1 [176-190]		2	1731.85	2.219	1.874	0.972	0.398981	0.245425	0.940005	27.67	1.94	1.41	2.19664e+07	1.14936e+07	2.28062e+07	38.67	49.96	54.05		High	High	High	High	High	High	High	High	High	High	High	Peak Found	High	High	High	High	Peak Found	High	High	High	2.392e-05
High	[R].QQEPEEPVSQR.[A]		2.99936e-05	0.00015119	1	1	14	TGGT1_227620-t26_1-p1	TGGT1_227620-t26_1-p1 [64-74]		0	1326.63	0.346	0.919	0.376	0.504243	0.640699	0.855831	85.63	20.57	19.25	1.73893e+07	5.03152e+07	3.79703e+07	70.13	18.96	48.71		Peak Found	High	Peak Found	Peak Found	Peak Found	High	Peak Found	Not Found	Not Found	High	High	Peak Found	High	High	Peak Found	High	Peak Found	Peak Found	High	High	2.392e-05
High	[R].QQELQNQSPEEVEEAKR.[K]		1.33013e-05	0.00015119	1	1	10	TGGT1_250710-t26_1-p1	TGGT1_250710-t26_1-p1 [74-90]		1	2041.98	1.778	1.606	0.956	0.398981	0.270118	0.988912	1.25	9.99	9.36	3.83293e+07	2.18476e+07	4.00833e+07	4.17	14.68	7.57		High	Peak Found	High	High	Not Found	Not Found	Peak Found	High	Peak Found	Peak Found	Peak Found	Peak Found	Peak Found	Peak Found	High	Peak Found	Not Found	Not Found	High	High	2.392e-05
High	[R].QQELQNQSPEEVEEAKR.[K]	1xGln->pyro-Glu [N-Term]	4.67185e-09	0.00015119	1	1	26	TGGT1_250710-t26_1-p1	TGGT1_250710-t26_1-p1 [74-90]		1	2024.95	2.276	2.146	1.06	0.425362	0.293257	0.971899	53.12	36.4	11.77	2.34275e+07	7.69174e+06	2.04699e+07	37.12	20.69	29.31		Peak Found	Peak Found	High	High	Peak Found	High	Peak Found	High	High	Peak Found	Peak Found	Peak Found	Peak Found	High	High	High	Peak Found	High	High	High	2.392e-05
High	[R].QQELQNQSPEEVEEAK.[R]		6.20351e-08	0.00015119	1	1	8	TGGT1_250710-t26_1-p1	TGGT1_250710-t26_1-p1 [74-89]		0	1885.88	0.974	1.733	0.839	0.831311	0.568523	0.937081	59.09	33.25	42.86	5.74914e+06	4.57576e+06	7.93189e+06	48.67	38.16	15.09		High	High	Not Found	Not Found	Peak Found	Peak Found	Peak Found	Peak Found	Peak Found	Peak Found	Not Found	Not Found	High	High	Peak Found	Peak Found	Peak Found	Peak Found	High	High	2.392e-05
High	[R].QQELQNQSPEEVEEAK.[R]	1xGln->pyro-Glu [N-Term]	4.75136e-07	0.00015119	1	1	10	TGGT1_250710-t26_1-p1	TGGT1_250710-t26_1-p1 [74-89]		0	1868.85	0.894	1.694	0.949	0.960713	0.485139	0.934825	47.2	3.32	17.98	4.82368e+06	6.47852e+06	1.1222e+07	67.25	15.03	41.01		Peak Found	High	Peak Found	Peak Found	Peak Found	High	Peak Found	Peak Found	Peak Found	Peak Found	Not Found	Peak Found	Peak Found	High	High	High	Peak Found	Peak Found	High	High	2.392e-05
High	[R].QQEAAVLAVVRPEAK.[A]	1xGln->pyro-Glu [N-Term]	1.37142e-05	0.00015119	1	1	14	TGGT1_216670-t26_1-p1	TGGT1_216670-t26_1-p1 [84-98]		0	1591.88	2.611	1.79	1.262	0.468236	0.346353	0.938811	35.68	32.53	23.01	9.02495e+06	4.74548e+06	8.49644e+06	27.07	56.34	30.54		Peak Found	Peak Found	High	High	High	Peak Found	Peak Found	Peak Found	Peak Found	Peak Found	Peak Found	Peak Found	High	High	High	Peak Found	High	Peak Found	High	High	2.392e-05
High	[R].QPSVASTTASEAGLEDVDAIR.[V]	1xGln->pyro-Glu [N-Term]; 1xPhospho [S3(100)]	3.35533e-12	0.00015119	1	1	20	TGGT1_202200-t26_1-p1	TGGT1_202200-t26_1-p1 [316-336]	TGGT1_202200-t26_1-p1 1xPhospho [S318(100)]	0	2179.98	0.623	0.345	1.739	0.590469	0.392632	0.522675	67.21	70.23	5.75	7.91846e+06	1.06256e+07	4.81267e+06	21.85	76.4	22.9		High	High	High	High	Peak Found	Peak Found	Peak Found	High	High	High	High	High	Peak Found	Peak Found	Peak Found	Peak Found	Peak Found	Peak Found	High	High	2.392e-05
High	[R].QPSLELEPLAEDEMR.[E]	1xGln->pyro-Glu [N-Term]; 1xPhospho [S3(100)]	7.36178e-08	0.00015119	1	1	24	TGGT1_257380-t26_1-p1	TGGT1_257380-t26_1-p1 [133-147]	TGGT1_257380-t26_1-p1 1xPhospho [S135(100)]	0	1819.78	1.017	1.156	1.388	0.838778	0.98501	0.981061	31.99	6.61	0.57	2.1563e+07	2.12095e+07	1.55312e+07	10.05	41.87	55.49		High	High	High	High	Peak Found	Peak Found	Peak Found	High	Peak Found	Peak Found	High	High	Peak Found	Peak Found	High	High	High	High	High	High	2.392e-05
High	[R].QPPAPGTPEDEPLSEGLNQGLGPGGQFHSPEDGR.[S]	1xPhospho [S/T]; 1xGln->pyro-Glu [N-Term]	0.0010323	0.00015119	1	1	5	TGGT1_223880-t26_1-p1	TGGT1_223880-t26_1-p1 [1658-1691]	TGGT1_223880-t26_1-p1 1xPhospho [T/S]	0	3530.55																No Quan Values	Not Found	Not Found	Not Found	High	Not Found	Not Found	Not Found	Not Found	Not Found	Not Found	Not Found	Not Found	Not Found	High	Not Found	Not Found	Not Found	Not Found	High	High	2.392e-05
High	[R].QPLTTESAMK.[K]	1xGln->pyro-Glu [N-Term]	0.000849083	0.00015119	1	1	4	TGGT1_238010-t26_1-p1	TGGT1_238010-t26_1-p1 [90-99]		0	1088.53	1.951	1.627	1.316	0.373353	0.260675	0.934825	12.79	13.18	8.61	4.43103e+07	2.05344e+07	3.36655e+07	14.7	7.64	6.16		Peak Found	Peak Found	Peak Found	Peak Found	Peak Found	Peak Found	Not Found	Not Found	Peak Found	Peak Found	Peak Found	Peak Found	Peak Found	High	Peak Found	High	Peak Found	Peak Found	High	High	2.392e-05
High	[K].QPGEVVSHAVLVDQSAQTSEADRPETQNAEPTLLHR.[K]	1xDeamidated [Q14]; 2xPhospho [S15; S19]; 1xGln->pyro-Glu [N-Term]	0.000379092	0.00015119	1	1	1	TGGT1_290580-t26_1-p1	TGGT1_290580-t26_1-p1 [470-505]	TGGT1_290580-t26_1-p1 2xPhospho [S484; S488]	0	4053.82	0.931	1.077	0.656	0.62481	0.965973	0.989832	15.3	89.64	50.64	5.92063e+06	8.37871e+06	8.37902e+06	84.67	69.73	6.79		Peak Found	Peak Found	Peak Found	Peak Found	Peak Found	Peak Found	Not Found	Peak Found	Peak Found	High	Peak Found	Peak Found	Not Found	Not Found	Peak Found	Peak Found	Peak Found	Peak Found	n/a	High
High	[K].QPASTIQILGAEK.[A]	1xGln->pyro-Glu [N-Term]	1.72609e-06	0.00015119	1	1	10	TGGT1_205510-t26_1-p1	TGGT1_205510-t26_1-p1 [315-327]		0	1338.73	1.837	1.806	1.017	0.368144	0.238079	0.968965	1.37	3.82	16.87	4.81456e+06	2.22119e+06	3.90898e+06	21.41	23.35	30.86		High	Peak Found	High	Peak Found	Peak Found	High	Peak Found	Peak Found	Not Found	Not Found	Not Found	Not Found	High	Peak Found	High	Peak Found	Peak Found	Peak Found	High	High	2.392e-05
High	[R].QPALEQEVPESGEDGEDARQ.[-]	1xPhospho [S11(100)]	3.99451e-08	0.00015119	1	1	70	TGGT1_203310-t26_1-p1	TGGT1_203310-t26_1-p1 [217-236]	TGGT1_203310-t26_1-p1 1xPhospho [S227(100)]	1	2263.94	0.398	0.575	0.78	0.554425	0.277308	0.943795	91.59	18.6	84.48	1.73863e+08	3.19579e+08	2.22707e+08	78.09	27.92	23.04		High	High	High	High	High	High	High	High	High	High	High	High	High	High	High	High	High	High	High	High	2.392e-05
High	[R].QPALEQEVPESGEDGEDARQ.[-]		2.03117e-07	0.00015119	1	1	12	TGGT1_203310-t26_1-p1	TGGT1_203310-t26_1-p1 [217-236]		1	2183.97	1.533	1.149	1.262	0.398981	0.462702	0.934825	7.96	10.04	33.51	1.8483e+07	1.18387e+07	1.46417e+07	12.54	8.11	14.59		Peak Found	High	Not Found	Peak Found	High	Peak Found	Peak Found	Peak Found	Peak Found	Peak Found	Peak Found	Peak Found	High	High	High	High	Peak Found	Peak Found	High	High	2.392e-05
High	[K].QLTSHDNDSQGEENEGDFPQAAEGR.[D]	1xDeamidated [N/Q]; 1xGln->pyro-Glu [N-Term]; 1xPhospho [S9(99.9)]	1.06893e-07	0.00015119	1	1	6	TGGT1_218358-t26_1-p1	TGGT1_218358-t26_1-p1 [87-111]	TGGT1_218358-t26_1-p1 1xPhospho [S95(99.9)]	0	2795.07	0.329	0.568	0.596	0.398981	0.284583	0.585809	28.7	7.26	4.15	5.0159e+06	1.52443e+07	8.28605e+06	8.41	20.7	3.3		Peak Found	Not Found	Peak Found	Peak Found	Not Found	Not Found	High	Not Found	Not Found	Peak Found	Peak Found	High	Not Found	Not Found	Not Found	Not Found	Not Found	Not Found	High	High	2.392e-05
High	[R].QVADLLISVADQLSSFPK.[A]	1xGln->pyro-Glu [N-Term]	0.000247148	0.00015119	1	1	4	TGGT1_313670-t26_1-p1	TGGT1_313670-t26_1-p1 [517-534]		0	1914.02	22.961	0.01	100	0.441967			131.95	0	0	5.23228e+06	227874		80.32	17.6			Peak Found	Peak Found	High	Peak Found	High	Not Found	Not Found	Not Found	Peak Found	Not Found	Peak Found	Not Found	Not Found	Not Found	Not Found	Not Found	Not Found	Not Found	High	High	2.392e-05
High	[K].QVAEADSEGESLPASTTELGSSK.[L]	1xPhospho [S7(99.9)]	1.77967e-06	0.00015119	1	1	2	TGGT1_315140-t26_1-p1	TGGT1_315140-t26_1-p1 [635-657]	TGGT1_315140-t26_1-p1 1xPhospho [S641(99.9)]	0	2373.03																No Quan Values	Not Found	Not Found	High	Not Found	Not Found	Not Found	Not Found	Not Found	Not Found	Not Found	Not Found	Not Found	Not Found	Not Found	Not Found	Not Found	Not Found	Not Found	High	High	2.392e-05
High	[R].RENVLSSGDEVEGELQIER.[R]	2xPhospho [S6(100); S7(100)]	3.75209e-06	0.00015119	1	1	24	TGGT1_240220-t26_1-p1	TGGT1_240220-t26_1-p1 [1081-1099]	TGGT1_240220-t26_1-p1 2xPhospho [S1086(100); S1087(100)]	1	2318.99	0.633	0.748	1.164	0.519873	0.485139	0.976563	39.2	23.29	62.93	9.7348e+06	1.42445e+07	1.24116e+07	26.64	19.33	47.03		Peak Found	Peak Found	High	High	Peak Found	Peak Found	High	High	High	High	Peak Found	Peak Found	High	Peak Found	High	High	High	High	High	High	2.392e-05
High	[R].RELSRSPSPGDAVGSR.[R]	3xPhospho [S4(100); S8(99.9); S15(100)]	3.85959e-07	0.00015119	1	1	41	TGGT1_201400-t26_1-p1	TGGT1_201400-t26_1-p1 [167-182]	TGGT1_201400-t26_1-p1 3xPhospho [S170(100); S174(99.9); S181(100)]	2	1910.76	0.658	0.769	0.779	0.607832	0.294421	0.965334	67.32	13.41	80.97	2.53593e+08	3.10706e+08	2.38881e+08	45.26	26.51	35.13		High	High	High	High	Peak Found	High	Peak Found	High	High	High	High	High	High	High	High	High	High	High	High	High	2.392e-05
High	[R].REKSLDGDRFEETER.[G]	1xPhospho [S4]	7.05337e-08	0.00015119	1	1	28	TGGT1_319530-t26_1-p1	TGGT1_319530-t26_1-p1 [296-310]	TGGT1_319530-t26_1-p1 1xPhospho [S299]	3	1946.86	0.877	1.002	0.875	0.6618	0.954353	0.934825	38.29	39.87	8.71	1.17157e+08	1.33552e+08	1.33822e+08	68.17	32.09	4.07		High	High	Peak Found	Peak Found	High	High	High	High	High	High	High	High	High	High	High	High	High	High	n/a	High
High	[R].REGSDRDDDELGLR.[R]	1xPhospho [S4]	1.55209e-07	0.00015119	1	1	27	TGGT1_289950-t26_1-p1	TGGT1_289950-t26_1-p1 [288-301]	TGGT1_289950-t26_1-p1 1xPhospho [S291]	2	1712.72	0.927	0.781	0.936	0.660632	0.701543	0.937594	23.11	1.5	32.56	3.58882e+07	4.08916e+07	3.6838e+07	62.03	10.37	23.84		Peak Found	High	Peak Found	High	High	High	Not Found	High	High	High	High	High	High	High	Peak Found	High	High	High	High	High	2.392e-05
High	[R].REGFVSDSEGEDPPELSDVEESEEKR.[S]	3xPhospho [S6(100); S8(100); S17(94)]	5.51506e-06	0.00015119	1	1	8	TGGT1_225125-t26_1-p1	TGGT1_225125-t26_1-p1 [2534-2559]	TGGT1_225125-t26_1-p1 3xPhospho [S2539; S2541; S2550]	2	3191.2	0.558	1.031	0.685	0.550985	0.754404	0.934825	58.28	10.99	39.29	6.31447e+06	1.46934e+07	1.16629e+07	65.53	15.97	34.67		Peak Found	Peak Found	Not Found	Not Found	High	High	Not Found	Not Found	Peak Found	Peak Found	Peak Found	Peak Found	Peak Found	Not Found	Peak Found	High	High	Peak Found	High	High	2.392e-05
High	[R].REGFVSDSEGEDPPELSDVEESEEKR.[S]	2xPhospho [S6(100); S8(100)]	1.70512e-06	0.00015119	1	1	8	TGGT1_225125-t26_1-p1	TGGT1_225125-t26_1-p1 [2534-2559]	TGGT1_225125-t26_1-p1 2xPhospho [S2539(100); S2541(100)]	2	3111.24	1.425	0.538	1.376	0.98936	0.472229	0.934825	30.57	30.25	53.91	1.19507e+07	8.64015e+06	8.18703e+06	34.28	48.11	30.71		Not Found	Not Found	Not Found	Not Found	Peak Found	Peak Found	Not Found	Not Found	High	High	Not Found	High	Not Found	Not Found	Not Found	Peak Found	High	Peak Found	High	High	2.392e-05
High	[K].REESSEDEGSDHVSGR.[D]	3xPhospho [S4(100); S5(100); S10(100)]	9.29415e-05	0.00015119	1	1	2	TGGT1_297730-t26_1-p1	TGGT1_297730-t26_1-p1 [171-186]	TGGT1_297730-t26_1-p1 3xPhospho [S174(100); S175(100); S180(100)]	1	2015.64	1.343	0.33	4.487	0.956533	0.245503	0.934825	122.15	15.16	97.05	1.56283e+06	1.1638e+06	444961	102.3	29.65	25.93		Peak Found	Not Found	Not Found	Not Found	High	Not Found	Not Found	Not Found	Not Found	Not Found	Peak Found	Peak Found	Peak Found	Peak Found	Not Found	Not Found	Not Found	Not Found	High	High	2.392e-05
High	[K].REEGAQVGHEEDDSLSPDSRFPVSPSNQASQNVEGEGLDDAALDR.[M]	2xDeamidated [N/Q]; 2xPhospho [S]	4.14715e-05	0.00015119	1	1	14	TGGT1_273460-t26_1-p1	TGGT1_273460-t26_1-p1 [18-62]	TGGT1_273460-t26_1-p1 2xPhospho [S]	2	4972.07	2.217	5.748	0.438	0.373823	0.277308	0.880941	19.99	58.48	46.38	1.06572e+07	4.23576e+06	2.43464e+07	35.94	30.8	23.41		Not Found	Not Found	Peak Found	Peak Found	Not Found	Not Found	Peak Found	Peak Found	Peak Found	Not Found	Peak Found	Not Found	Not Found	Not Found	High	Not Found	Not Found	High	High	High	2.392e-05
High	[K].REEGAQVGHEEDDSLSPDSRFPVSPSNQASQNVEGEGLDDAALDR.[M]	1xDeamidated [N/Q]; 2xPhospho [S]	1.82641e-08	0.00015119	1	1	71	TGGT1_273460-t26_1-p1	TGGT1_273460-t26_1-p1 [18-62]	TGGT1_273460-t26_1-p1 2xPhospho [S]	2	4971.09	0.504	0.716	1.111	0.721418	0.491105	0.991013	109.82	40.96	100.09	1.40166e+07	2.33051e+07	2.06447e+07	72.5	56.69	61.31		Peak Found	High	Peak Found	Peak Found	High	Peak Found	High	Peak Found	High	High	Not Found	High	High	High	Peak Found	Not Found	Peak Found	High	High	High	2.392e-05
High	[K].REEGAQVGHEEDDSLSPDSRFPVSPSNQASQNVEGEGLDDAALDR.[M]	2xPhospho [S]	2.70104e-08	0.00015119	1	1	20	TGGT1_273460-t26_1-p1	TGGT1_273460-t26_1-p1 [18-62]	TGGT1_273460-t26_1-p1 2xPhospho [S]	2	4970.1	1.221	1.172	0.767	0.892665	0.940982	0.978555	117.38	53.31	87.4	1.11256e+07	1.13543e+07	1.36939e+07	37.45	86.38	48.81		High	Peak Found	Peak Found	Peak Found	Peak Found	High	Peak Found	Peak Found	Peak Found	High	High	Peak Found	Peak Found	Peak Found	Peak Found	Peak Found	Peak Found	Peak Found	High	High	2.392e-05
High	[R].RENVLSSGDEVEGELQIER.[R]	1xDeamidated [Q16]; 2xPhospho [S6(100); S7(100)]	0.00118789	0.00015119	1	1	2	TGGT1_240220-t26_1-p1	TGGT1_240220-t26_1-p1 [1081-1099]	TGGT1_240220-t26_1-p1 2xPhospho [S1086(100); S1087(100)]	1	2319.97																Not Reliable	Not Found	Not Found	Not Found	High	Not Found	Not Found	Not Found	Not Found	Not Found	Not Found	Not Found	Not Found	Not Found	Not Found	Not Found	Not Found	Not Found	Not Found	High	High	2.392e-05
High	[K].REEGAQVGHEEDDSLSPDSRFPVSPSNQASQNVEGEGLDDAALDR.[M]	2xDeamidated [N/Q]; 1xPhospho [S]	6.79932e-08	0.00015119	1	1	18	TGGT1_273460-t26_1-p1	TGGT1_273460-t26_1-p1 [18-62]		2	4892.1																No Quan Values	Not Found	Not Found	Not Found	Not Found	Not Found	Not Found	High	Not Found	Not Found	Not Found	Not Found	Not Found	Not Found	Not Found	Not Found	High	Not Found	Not Found	High	High	2.392e-05
High	[R].REEEVDPFESALPSLQGAASDDEDEEKEETSEER.[A]	1xDeamidated [Q16]; 1xPhospho [S14(95.1)]	6.51962e-05	0.00015119	1	1	12	TGGT1_211730-t26_1-p1	TGGT1_211730-t26_1-p1 [1248-1281]	TGGT1_211730-t26_1-p1 1xPhospho [S1261(95.1)]	2	3933.62	1.626	1.582	1.028	0.445258	0.245425	0.988594	35.83	3.21	39.91	6.26143e+06	3.8556e+06	6.61817e+06	31.45	6.12	6.88		Not Found	High	Peak Found	High	High	Peak Found	Peak Found	Not Found	Peak Found	Not Found	Peak Found	Peak Found	Peak Found	Peak Found	Peak Found	High	High	Peak Found	High	High	2.392e-05
High	[K].REEAAPSVAEVAEAPVSK.[K]		5.69917e-05	0.00015119	1	1	15	TGGT1_202530-t26_1-p1	TGGT1_202530-t26_1-p1 [237-254]		1	1839.94	1.141	1.303	0.994	0.660646	0.580187	0.988304	31.52	16.95	23.83	9.05232e+06	8.39809e+06	7.64249e+06	18.98	24.29	38.02		High	High	Peak Found	High	Peak Found	Peak Found	Peak Found	Peak Found	Peak Found	Peak Found	Not Found	Peak Found	High	High	High	High	High	Peak Found	High	High	2.392e-05
High	[K].REDSACEELGSENVR.[K]	1xCarbamidomethyl [C6]; 1xPhospho [S4]	8.12458e-05	0.00015119	1	1	2	TGGT1_256050-t26_1-p1	TGGT1_256050-t26_1-p1 [157-171]	TGGT1_256050-t26_1-p1 1xPhospho [S160]	1	1830.73	0.897	1.024	0.705	0.723862	0.848148	0.825617	38.17	37.84	1.06	9.2113e+06	1.01166e+07	1.30729e+07	14.55	34.11	23.64		Peak Found	Peak Found	Not Found	Not Found	Peak Found	Peak Found	Peak Found	Peak Found	Peak Found	Peak Found	Peak Found	Peak Found	Peak Found	Not Found	Peak Found	Peak Found	High	Peak Found	High	High	2.392e-05
High	[R].REDDAGSEEFLSIR.[A]	1xPhospho [S7(100)]	5.42715e-05	0.00015119	1	1	16	TGGT1_277710-t26_1-p1	TGGT1_277710-t26_1-p1 [539-552]	TGGT1_277710-t26_1-p1 1xPhospho [S545(100)]	1	1703.73	1.468	0.754	1.51	0.636719	0.994211	0.940005	29.01	58.94	42.95	1.2518e+07	9.78479e+06	8.33923e+06	33.82	21.49	62.76		Peak Found	Peak Found	Peak Found	High	High	Peak Found	Peak Found	Peak Found	High	High	Peak Found	Peak Found	High	Peak Found	High	High	Peak Found	High	High	High	2.392e-05
High	[R].REAEMVHFPAVEGAPPLPTIPK.[V]		0.000444367	0.00015119	1	1	22	TGGT1_231640-t26_1-p1	TGGT1_231640-t26_1-p1 [294-315]		1	2386.26	3.769	2.725	1.048	0.564309	0.439005	0.996738	5.97	55.33	47.45	1.69388e+07	6.74896e+06	1.61674e+07	51.37	46.11	22.59		High	High	Peak Found	High	High	Peak Found	Peak Found	Peak Found	Peak Found	High	Peak Found	Peak Found	High	High	High	High	High	High	High	High	2.392e-05
High	[K].RDSSGGMFETSVQPQDTR.[E]	1xPhospho [S3(100)]	2.54239e-13	0.00015119	1	1	49	TGGT1_253820-t26_1-p1	TGGT1_253820-t26_1-p1 [6-23]	TGGT1_253820-t26_1-p1 1xPhospho [S8(100)]	1	2077.86	0.841	0.793	1.061	0.741209	0.425314	0.934825	33.94	23.96	8.12	7.07569e+07	1.03386e+08	7.055e+07	27.32	42.76	34.41		High	High	High	High	High	High	High	High	High	High	High	High	High	High	High	High	High	High	High	High	2.392e-05
High	[R].RDSRGEAGGFR.[R]	1xPhospho [S3]	0.000182068	0.00015119	1	1	4	TGGT1_230940-t26_1-p1	TGGT1_230940-t26_1-p1 [219-229]	TGGT1_230940-t26_1-p1 1xPhospho [S221]	2	1287.56	0.7	0.922	0.759	0.92382	0.724875	0.934825	122	10.06	38.11	1.28284e+07	1.83289e+07	2.9712e+07	64.27	81.66	39.1		Peak Found	Peak Found	Peak Found	Peak Found	Not Found	Not Found	Peak Found	Peak Found	High	Peak Found	Peak Found	Peak Found	Peak Found	Peak Found	High	Peak Found	Peak Found	Peak Found	High	High	2.392e-05
High	[R].RDSRDSENGVSTLPLVR.[A]	1xDeamidated [N8]; 2xPhospho [S3; S6]	2.41602e-06	0.00015119	1	1	36	TGGT1_265440-t26_1-p1	TGGT1_265440-t26_1-p1 [403-419]	TGGT1_265440-t26_1-p1 2xPhospho [S405; S408]	2	2061.9	0.925	0.731	1.057	0.57268	0.415063	0.934825	2.1	25.63	1.38	4.67127e+07	5.04933e+07	4.46027e+07	14.84	46.79	24.2		High	High	High	High	High	High	High	High	High	High	High	High	High	High	High	High	High	High	High	High	2.392e-05
High	[R].RDSQGELLAELVGGNVEK.[E]	1xPhospho [S3(100)]	3.23251e-07	0.00015119	1	1	32	TGGT1_293170-t26_1-p1	TGGT1_293170-t26_1-p1 [1307-1324]	TGGT1_293170-t26_1-p1 1xPhospho [S1309(100)]	1	1993.96	0.923	0.951	1.299	0.81867	0.5827	0.992882	42.59	6.81	1.09	9.58766e+06	1.03882e+07	7.32899e+06	53.86	24.75	27.72		High	High	High	High	High	High	Peak Found	High	High	High	High	High	High	High	High	High	Peak Found	High	High	High	2.392e-05
High	[R].RDSKEAGPGESGPEPDTAQAAAVDTQEGK.[A]	1xPhospho [S3]	0.000345889	0.00015119	1	1	2	TGGT1_295710-t26_1-p1	TGGT1_295710-t26_1-p1 [2706-2734]	TGGT1_295710-t26_1-p1 1xPhospho [S2708]	2	2978.3	100		100				0		0	4.71002e+06			19.92				Not Found	Not Found	High	Peak Found	Not Found	Not Found	Not Found	Not Found	Not Found	Not Found	Not Found	Not Found	Not Found	Not Found	Not Found	Not Found	Not Found	Not Found	High	High	2.392e-05
High	[K].REEGAQVGHEEDDSLSPDSRFPVSPSNQASQNVEGEGLDDAALDR.[M]	1xDeamidated [N/Q]; 1xPhospho [S16(90)]	5.96619e-09	0.00015119	1	1	16	TGGT1_273460-t26_1-p1	TGGT1_273460-t26_1-p1 [18-62]	TGGT1_273460-t26_1-p1 1xPhospho [S33(90)]	2	4891.12	1.07	1.014	0.648	0.748274	0.981827	0.965137	2.33	57.88	37.86	7.61944e+06	8.85043e+06	8.97596e+06	37.88	14.54	59.46		Not Found	Peak Found	Peak Found	Peak Found	High	Peak Found	Not Found	Not Found	High	Peak Found	Peak Found	Peak Found	Not Found	High	Peak Found	Peak Found	Peak Found	Peak Found	High	High	2.392e-05
High	[R].REPLETEPDEQEEVHFR.[K]		7.40057e-11	0.00015119	1	1	66	TGGT1_203310-t26_1-p1	TGGT1_203310-t26_1-p1 [85-101]		1	2139.99	1.214	1.108	0.985	0.544633	0.558627	0.984545	15.03	2.85	6.41	9.66028e+07	7.95428e+07	9.60651e+07	29.63	58.63	32.44		High	High	High	High	High	High	High	High	High	High	High	High	High	High	High	High	High	High	High	High	2.392e-05
High	[R].REPLETEPDEQEEVHFR.[K]	1xPhospho [T6(100)]	2.93989e-11	0.00015119	1	1	83	TGGT1_203310-t26_1-p1	TGGT1_203310-t26_1-p1 [85-101]	TGGT1_203310-t26_1-p1 1xPhospho [T90(100)]	1	2219.96	1.059	0.894	1.002	0.979264	0.920429	0.969697	25.13	30.86	27.1	7.75939e+08	1.04671e+09	7.74277e+08	44.4	46.56	19.57		High	High	High	High	High	High	High	High	High	High	High	High	High	High	High	High	High	High	High	High	2.392e-05
High	[R].RESSGDVFDIDQEVLR.[S]	1xPhospho [S3(100)]	2.91341e-07	0.00015119	1	1	41	TGGT1_295710-t26_1-p1	TGGT1_295710-t26_1-p1 [4311-4326]	TGGT1_295710-t26_1-p1 1xPhospho [S4313(100)]	1	1944.87	1.116	1.08	1.262	0.894306	0.960862	0.994098	41.87	67.65	7.46	1.84228e+07	1.67808e+07	1.81276e+07	30.32	37.96	16.61		High	High	High	High	High	High	Peak Found	High	High	High	High	High	High	High	High	High	High	High	High	High	2.392e-05
High	[K].RGPANPLPDTIIVMDPKPEIPVVQPEEMDEGVLGPM.[-]		0.000291489	0.00015119	1	1	40	TGGT1_232300-t26_1-p1	TGGT1_232300-t26_1-p1 [220-255]		1	3880.95	1.231	1.774	0.694	0.92382	0.876026	0.934825	145.66	135.21	25.62	2.30056e+07	1.22235e+07	2.74066e+07	87.54	86.77	86.17		Peak Found	Peak Found	High	High	High	High	High	Peak Found	High	High	Peak Found	Peak Found	Peak Found	Peak Found	High	High	High	High	High	High	2.392e-05
High	[R].RGHQSSDDESTGAVEGEDAHAEDATHGDR.[M]	3xPhospho [S5(100); S6(100); S10(99.4)]	6.64029e-05	0.00015119	1	1	30	TGGT1_253750-t26_1-p1	TGGT1_253750-t26_1-p1 [831-859]	TGGT1_253750-t26_1-p1 3xPhospho [S835(100); S836(100); S840(99.4)]	1	3276.15	0.883	0.807	1.094	0.506869	0.320286	0.586538	15.5	12.75	1.13	2.7524e+07	3.11621e+07	2.51599e+07	21.18	11.07	19.53		High	High	Not Found	Not Found	Peak Found	Peak Found	Peak Found	High	Peak Found	Peak Found	High	High	High	High	High	High	High	High	High	High	2.392e-05
High	[K].RGGSNQHLPPVSSR.[S]	1xPhospho [S4]	4.91023e-06	0.00015119	1	1	22	TGGT1_260240-t26_1-p1	TGGT1_260240-t26_1-p1 [269-282]	TGGT1_260240-t26_1-p1 1xPhospho [S272]	1	1571.74	0.556	0.631	0.882	0.847994	0.891766	0.934825	55.09	43.36	9.07	5.30639e+07	7.9887e+07	6.01571e+07	35.14	50.41	24.53		High	Peak Found	High	High	High	High	Peak Found	High	Peak Found	Peak Found	High	High	Peak Found	Peak Found	High	High	Peak Found	High	High	High	2.392e-05
High	[R].RGGLSSDEEFEAK.[K]	2xPhospho [S5(100); S6(100)]	2.04838e-06	0.00015119	1	1	48	TGGT1_214270-t26_1-p1	TGGT1_214270-t26_1-p1 [13-25]	TGGT1_214270-t26_1-p1 2xPhospho [S17(100); S18(100)]	1	1584.6	0.633	0.746	0.853	0.579563	0.284871	0.934825	48.84	1	48.17	3.57968e+08	4.98966e+08	4.28353e+08	85.66	55.47	51.09		High	High	High	High	High	High	High	High	High	High	High	High	High	High	High	High	High	High	High	High	2.392e-05
High	[R].RGFADDSDAPLSDPLAEK.[M]	1xPhospho [S7(100)]	1.5498e-05	0.00015119	1	1	36	TGGT1_226980-t26_1-p1	TGGT1_226980-t26_1-p1 [40-57]	TGGT1_226980-t26_1-p1 1xPhospho [S46(100)]	1	1983.87	1.399	1.426	0.981	0.484034	0.443153	0.934825	29.88	39.65	4.32	2.15691e+07	1.54185e+07	2.19793e+07	12.87	10.91	19.06		High	High	High	High	High	High	High	High	High	High	High	High	High	High	High	High	High	High	High	High	2.392e-05
High	[R].RGEEEPVSFDQILK.[R]		0.000148809	0.00015119	1	1	12	TGGT1_294640-t26_1-p1	TGGT1_294640-t26_1-p1 [66-79]		1	1646.84	1.39	1.364	0.991	0.520242	0.398503	0.961613	39.83	13.62	17.27	6.26405e+06	3.34884e+06	6.48353e+06	16.95	41.41	33.6		High	High	Peak Found	Peak Found	Peak Found	Peak Found	Peak Found	Peak Found	Peak Found	Peak Found	High	Not Found	Peak Found	High	High	High	Peak Found	High	High	High	2.392e-05
High	[K].RGEEATSDFEKEEGELHEVR.[A]	1xPhospho [S/T]	7.88e-05	0.00015119	1	1	24	TGGT1_230400-t26_1-p1	TGGT1_230400-t26_1-p1 [1078-1097]	TGGT1_230400-t26_1-p1 1xPhospho [S/T]	2	2427.05	0.817	0.803	0.784	0.542593	0.52296	0.934825	0.45	14.47	34.12	2.32189e+07	3.70169e+07	3.34662e+07	37.39	23.41	25.6		Peak Found	Peak Found	Peak Found	Peak Found	High	High	Peak Found	Peak Found	Peak Found	Peak Found	High	High	High	High	High	High	High	High	High	High	2.392e-05
High	[R].RGDSEGDPDDAKRSENEKETEEAK.[-]	2xPhospho [S4; S14]	3.28742e-05	0.00015119	1	1	4	TGGT1_234280-t26_1-p1	TGGT1_234280-t26_1-p1 [1136-1159]	TGGT1_234280-t26_1-p1 2xPhospho [S1139; S1149]	4	2852.13	0.608	0.683	1.36	0.582772	0.43108	0.967923	64.09	34.91	22.69	1.1463e+07	3.07453e+07	2.10023e+07	84.01	35.05	62.45		High	High	Peak Found	Peak Found	Peak Found	Peak Found	Peak Found	High	Peak Found	Peak Found	Peak Found	Peak Found	Peak Found	Peak Found	High	Peak Found	Peak Found	Not Found	n/a	High
High	[K].RGDSAETVPVR.[A]	1xPhospho [S4(100)]	0.000588567	0.00015119	1	1	22	TGGT1_254940-t26_1-p1	TGGT1_254940-t26_1-p1 [675-685]	TGGT1_254940-t26_1-p1 1xPhospho [S678(100)]	1	1266.58	1.14	0.772	0.806	0.791911	0.840599	0.978555	5.25	31.46	34.51	5.29484e+07	4.91874e+07	3.79822e+07	38.67	14.68	33.99		High	High	Peak Found	Peak Found	High	High	High	High	High	Peak Found	Peak Found	Peak Found	Peak Found	High	High	Peak Found	High	High	High	High	2.392e-05
High	[K].RGDESDEDFSAVDEER.[W]	2xPhospho [S5(100); S10(100)]	9.21691e-06	0.00015119	1	1	7	TGGT1_203380-t26_1-p1	TGGT1_203380-t26_1-p1 [80-95]	TGGT1_203380-t26_1-p1 2xPhospho [S84(100); S89(100)]	1	2015.69	0.779	28.599	0.039	0.819796	0.238079	0.54779	59.2	22.54	37.05	4.71206e+06	4.44612e+06	1.27156e+08	34.91	41.97	7.29		High	Peak Found	Not Found	Not Found	High	Peak Found	Not Found	Peak Found	Peak Found	High	Peak Found	High	Not Found	Not Found	Not Found	Not Found	Not Found	Not Found	High	High	2.392e-05
High	[K].RGDESDEDFSAVDEER.[W]	1xPhospho [S5(100)]	4.14983e-10	0.00015119	1	1	46	TGGT1_203380-t26_1-p1	TGGT1_203380-t26_1-p1 [80-95]	TGGT1_203380-t26_1-p1 1xPhospho [S84(100)]	1	1935.72	0.816	1.045	0.781	0.669873	0.817267	0.934825	59.94	9.21	54.46	1.07367e+08	1.74467e+08	1.20271e+08	86.94	41.01	42.44		High	High	Not Found	Not Found	High	High	Peak Found	High	High	High	High	High	High	High	High	High	High	High	High	High	2.392e-05
High	[R].RGDCGGADSAGESEEHGSGLSSLEEQQALLR.[Y]	1xCarbamidomethyl [C4]; 1xPhospho [S9(99)]	0.000165105	0.00015119	1	1	10	TGGT1_265400-t26_1-p1	TGGT1_265400-t26_1-p1 [402-432]	TGGT1_265400-t26_1-p1 1xPhospho [S410(99)]	1	3282.4	0.575	0.634	0.906	0.518431	0.312567	0.977363	62.02	11.91	68.43	3.74772e+06	6.5215e+06	4.13554e+06	41.93	16.89	34.29		Peak Found	Not Found	Not Found	Peak Found	Peak Found	Peak Found	Peak Found	Not Found	Peak Found	High	Peak Found	High	Peak Found	Not Found	Peak Found	Peak Found	Not Found	Peak Found	High	High	2.392e-05
High	[R].RGCDAVALPGEEESSCSEDEEMEGEASR.[K]	2xCarbamidomethyl [C3; C16]; 3xPhospho [S14(100); S15(100); S17(100)]	3.72922e-06	0.00015119	1	1	2	TGGT1_245570-t26_1-p1	TGGT1_245570-t26_1-p1 [357-384]	TGGT1_245570-t26_1-p1 3xPhospho [S370(100); S371(100); S373(100)]	1	3326.12																No Quan Values	Not Found	Not Found	Not Found	Not Found	High	Not Found	Not Found	Not Found	Not Found	Not Found	Not Found	Not Found	Not Found	Not Found	Not Found	Not Found	Not Found	Not Found	High	High	2.392e-05
High	[R].RFSSASIVAPHRPFLPLFGIGEVSAAGGEHGK.[Q]	2xPhospho [S]	0.00027758	0.00015119	1	1	18	TGGT1_220360-t26_1-p1	TGGT1_220360-t26_1-p1 [1129-1160]		1	3451.67	3.782	1.882	2.161	0.775123	0.899406	0.830925	138.88	18.61	25.74	5.2862e+06	1.30405e+06	2.44664e+06	51.02	147.8	3.36		Not Found	Not Found	High	Peak Found	High	High	Not Found	Peak Found	Not Found	Peak Found	High	High	Not Found	Not Found	High	Peak Found	Not Found	Not Found	High	High	2.392e-05
High	[R].RFSPVRPPSVASGSDVFSAFSDGTSLR.[S]	1xPhospho [S3(99.8)]	0.00110399	0.00015119	1	1	9	TGGT1_305800-t26_1-p1	TGGT1_305800-t26_1-p1 [14-40]	TGGT1_305800-t26_1-p1 1xPhospho [S16(99.8)]	1	2906.38	1.195	1.062	1.125	0.870021	0.760249	0.992718	92.71	43.97	28.23	1.15757e+07	1.05868e+07	1.01027e+07	35.05	57.56	13.04		Peak Found	Peak Found	Peak Found	Peak Found	Peak Found	High	Peak Found	Peak Found	Peak Found	Peak Found	High	Peak Found	Peak Found	Peak Found	Peak Found	Peak Found	Peak Found	Peak Found	High	High	2.392e-05
High	[R].RFSLASLLGERSVLGEDENTEETR.[R]	3xPhospho [S3; S6; S12]	8.07507e-05	0.00015119	1	1	23	TGGT1_265770-t26_1-p1	TGGT1_265770-t26_1-p1 [1721-1744]	TGGT1_265770-t26_1-p1 3xPhospho [S1723; S1726; S1732]	2	2948.25	1.239	0.899	1.227	0.414358	0.990812	0.934825	1.72	9.79	29.38	1.19119e+07	9.61526e+06	8.10426e+06	33.76	28.29	53.55		High	High	High	High	High	High	Peak Found	Peak Found	High	Peak Found	High	High	High	High	High	High	Peak Found	High	High	High	9.364e-05
High	[K].RFDSIGVENTEANR.[A]		4.36159e-07	0.00015119	1	2	12	TGGT1_236040-t26_1-p1	TGGT1_236040-t26_1-p1 [113-126]		1	1607.78	1.198	1.22	1.205	0.44435	0.524208	0.934825	4.97	3	0.63	1.6062e+07	1.38762e+07	1.33342e+07	40.62	47.79	53.82		High	High	Peak Found	Peak Found	Peak Found	Peak Found	Peak Found	Peak Found	High	Peak Found	Peak Found	Peak Found	High	High	Peak Found	Peak Found	High	Peak Found	High	High	2.392e-05
High	[R].RFDDENFDLK.[H]		0.000606822	0.00015119	1	1	20	TGGT1_221210-t26_1-p1	TGGT1_221210-t26_1-p1 [96-105]		1	1298.6	1.757	1.917	1.012	0.683884	0.742644	0.940005	107.88	127.25	13.92	2.13877e+08	2.30455e+07	2.33317e+08	87.58	122.44	87.51		High	Peak Found	Peak Found	Peak Found	High	High	Peak Found	Peak Found	Peak Found	Peak Found	Peak Found	High	High	High	High	Peak Found	Peak Found	High	High	High	0.0003093
High	[R].RETREEEASSEEEEEDEEEEEEPTK.[F]	3xPhospho [T3; S9; S10]	1.44017e-05	0.00015119	1	1	10	TGGT1_234310-t26_1-p1	TGGT1_234310-t26_1-p1 [42-66]	TGGT1_234310-t26_1-p1 3xPhospho [T44; S50; S51]	2	3294.13	0.592	1.063	0.392	0.520242	0.954536	0.934825	55.63	62.65	82.14	1.07738e+07	2.55315e+07	2.71314e+07	75.35	24.58	26.23		Peak Found	Peak Found	High	Peak Found	Peak Found	High	High	Peak Found	Peak Found	High	Peak Found	Peak Found	Peak Found	High	Peak Found	Peak Found	Not Found	Not Found	High	High	2.392e-05
High	[R].RETREEEASSEEEEEDEEEEEEPTK.[F]	2xPhospho [S9; S10]	4.29858e-08	0.00015119	1	1	16	TGGT1_234310-t26_1-p1	TGGT1_234310-t26_1-p1 [42-66]	TGGT1_234310-t26_1-p1 2xPhospho [S50; S51]	2	3214.16	0.564	0.714	1.347	0.613477	0.392632	0.978555	84.19	9.38	40.18	2.47768e+07	4.39011e+07	1.83883e+07	56.91	34.14	39.63		Peak Found	High	High	Peak Found	Peak Found	Peak Found	Peak Found	Peak Found	Peak Found	High	Peak Found	High	High	High	High	High	Not Found	Not Found	High	High	2.392e-05
High	[R].RETAGSSDQLCPDSFIPQR.[G]	1xCarbamidomethyl [C11]; 1xPhospho [S/T]	0.00140923	0.00015119	1	1	16	TGGT1_289070-t26_1-p1	TGGT1_289070-t26_1-p1 [134-152]		1	2243.98	1.213	0.876	1.699	0.677308	0.633661	0.934825	44.73	29.17	16.98	4.09882e+06	3.83712e+06	3.36203e+06	31.58	11.2	31.92		Not Found	Peak Found	High	Peak Found	Peak Found	Peak Found	Peak Found	Not Found	High	High	Peak Found	Not Found	Not Found	High	Peak Found	Peak Found	Peak Found	High	High	High	2.392e-05
High	[K].RESTVGGSGTGHSQLGK.[S]	1xPhospho [S/T]	1.98962e-08	0.00015119	1	1	22	TGGT1_278660-t26_1-p1	TGGT1_278660-t26_1-p1 [81-97]	TGGT1_278660-t26_1-p1 1xPhospho [S/T]	1	1737.79	0.573	0.768	1.421	0.542593	0.463804	0.967923	0.58	13.57	6.57	2.9697e+07	4.85648e+07	2.43485e+07	11.53	24.52	45.52		Peak Found	High	Peak Found	High	High	High	High	Not Found	Peak Found	High	High	High	High	High	High	Peak Found	Peak Found	Peak Found	High	High	2.392e-05
High	[R].RESSKDLHAEK.[T]	1xPhospho [S4]	6.6253e-06	0.00015119	1	1	2	TGGT1_250830-t26_1-p1	TGGT1_250830-t26_1-p1 [269-279]	TGGT1_250830-t26_1-p1 1xPhospho [S272]	2	1379.63	3.652	4.962	0.736	0.595067	0.415868	0.880941	123.5	109.14	7.45	1.83384e+07	5.02178e+06	2.5919e+07	11.35	115.95	18.18		Not Found	Peak Found	Not Found	Not Found	Peak Found	Peak Found	Not Found	Peak Found	Peak Found	High	Peak Found	Peak Found	Peak Found	Peak Found	Not Found	Peak Found	Not Found	Not Found	High	High	2.392e-05
High	[R].RDSGEGLLPDGER.[E]	1xPhospho [S3(100)]	3.22028e-06	0.00015119	1	1	65	TGGT1_298610-t26_1-p1	TGGT1_298610-t26_1-p1 [1732-1744]	TGGT1_298610-t26_1-p1 1xPhospho [S1734(100)]	1	1480.64	1.055	0.887	0.857	0.701005	0.834198	0.934825	6.57	43.84	41.41	1.34676e+08	1.76057e+08	1.28604e+08	56.93	19.46	39.28		High	High	High	High	High	High	High	High	High	High	High	High	High	High	High	High	High	High	High	High	2.392e-05
High	[R].RDSGEETGDASFVSFPTGEQK.[A]	1xPhospho [S3(100)]	2.30069e-06	0.00015119	1	1	34	TGGT1_319900-t26_1-p1	TGGT1_319900-t26_1-p1 [924-944]	TGGT1_319900-t26_1-p1 1xPhospho [S926(100)]	1	2323.97	1.325	1.054	1.286	0.342721	0.654681	0.961162	1.84	15.02	13.02	1.72126e+07	1.2993e+07	1.23073e+07	18.05	19.54	46.38		High	High	High	High	High	High	High	Peak Found	High	High	High	High	High	High	High	High	High	High	High	High	2.392e-05
High	[R].RDSGALLPSSLVR.[T]	1xPhospho [S3(100)]	1.74733e-06	0.00015119	1	1	50	TGGT1_250820-t26_1-p1	TGGT1_250820-t26_1-p1 [988-1000]	TGGT1_250820-t26_1-p1 1xPhospho [S990(100)]	1	1450.74	0.987	0.752	1.311	0.923319	0.908901	0.961876	17.37	17.19	0.16	1.32098e+08	1.28942e+08	1.26504e+08	14.84	29.12	28.83		High	High	High	High	High	High	High	High	High	High	High	High	High	Peak Found	High	High	High	High	High	High	2.392e-05
High	[K].RDSFVSTSEQICEVGSAGVAGEESVR.[R]	1xCarbamidomethyl [C12]; 3xPhospho [S3(100); S16(100); S/T]	0.000113023	0.00015119	1	1	22	TGGT1_252430-t26_1-p1	TGGT1_252430-t26_1-p1 [216-241]	TGGT1_252430-t26_1-p1 3xPhospho [S218(100); S231(100); S/T]	1	2996.18	100		100				0		0	5.13386e+06			26.08				Not Found	Not Found	High	High	Not Found	Not Found	Not Found	Not Found	Not Found	Not Found	High	Not Found	Not Found	Not Found	High	Not Found	Not Found	Not Found	High	High	2.392e-05
High	[R].RADPAVLLPLCGIQTNDGGSDSEEEHTDAEDCVK.[R]	2xCarbamidomethyl [C11; C32]; 1xDeamidated [N/Q]; 2xPhospho [S/T]	1.16987e-05	0.00015119	1	1	65	TGGT1_207720-t26_1-p1	TGGT1_207720-t26_1-p1 [1557-1590]		1	3859.57	1.026	1.23	2.579	0.671442	0.766077	0.934825	13.19	9.35	107.18	1.04449e+07	3.3535e+06	2.00124e+06	70.11	90.81	48.18		Not Found	High	High	High	High	High	High	Peak Found	Peak Found	High	Peak Found	Peak Found	Peak Found	High	High	High	High	High	High	High	2.392e-05
High	[R].RADPAVLLPLCGIQTNDGGSDSEEEHTDAEDCVK.[R]	2xCarbamidomethyl [C11; C32]; 2xPhospho [S20(96); S22(99.8)]	2.67043e-05	0.00015119	1	1	29	TGGT1_207720-t26_1-p1	TGGT1_207720-t26_1-p1 [1557-1590]	TGGT1_207720-t26_1-p1 2xPhospho [S1576(96); S1578(99.8)]	1	3858.59	0.511	0.928	0.764	0.987684	0.819062	0.961162	46.63	57.72	79.79	1.54701e+07	2.75219e+07	2.02361e+07	20.62	74.56	43.96		Peak Found	High	High	Peak Found	High	High	Peak Found	Peak Found	Peak Found	High	Peak Found	High	Peak Found	High	High	High	High	Peak Found	High	High	2.392e-05
High	[K].RADELLSVGQQDAALK.[I]		3.41537e-07	0.00015119	1	1	6	TGGT1_201680-t26_1-p1	TGGT1_201680-t26_1-p1 [13-28]		1	1713.91	1.227	1.017	1.207	0.614463	0.81772	0.896215	38.56	21.68	17.29	7.78423e+06	5.14487e+06	7.17425e+06	32	40.18	29.97		Peak Found	Peak Found	Peak Found	Peak Found	Peak Found	Peak Found	Peak Found	High	Not Found	Peak Found	Peak Found	Peak Found	Peak Found	High	Peak Found	High	Peak Found	Peak Found	High	High	2.392e-05
High	[R].RAASSDIVGLEELQAIIR.[M]	1xPhospho [S]	5.82702e-06	0.00015119	1	1	6	TGGT1_226910-t26_1-p1	TGGT1_226910-t26_1-p1 [257-274]		1	2021.04	0.69	0.698	1.109	0.832314	0.774533	0.934825	113.15	108.9	15.99	663758	961464	670990	78.66	67.2	84.69		Peak Found	Peak Found	Peak Found	Peak Found	High	Peak Found	High	Peak Found	Peak Found	Peak Found	Peak Found	Not Found	Peak Found	Peak Found	Peak Found	Peak Found	Peak Found	Peak Found	High	High	2.392e-05
High	[R].RAASETSERESEEQTTETR.[E]	2xPhospho [S/T]	7.44139e-06	0.00015119	1	1	17	TGGT1_294010-t26_1-p1	TGGT1_294010-t26_1-p1 [572-590]	TGGT1_294010-t26_1-p1 2xPhospho [S/T]	2	2356.93	0.564	0.601	1.588	0.550116	0.445822	0.992718	60.66	15.32	126.06	1.77364e+07	4.01255e+07	2.41103e+07	69.91	28.63	72.63		High	High	High	Peak Found	High	Peak Found	Peak Found	Peak Found	High	High	Peak Found	Peak Found	Peak Found	High	High	Peak Found	Peak Found	Peak Found	High	High	2.392e-05
High	[R].QVSGEETSCSLANTFAASGR.[S]	1xCarbamidomethyl [C9]; 1xGln->pyro-Glu [N-Term]; 1xPhospho [S3(100)]	2.62356e-10	0.00015119	1	1	2	TGGT1_312660-t26_1-p1	TGGT1_312660-t26_1-p1 [419-438]	TGGT1_312660-t26_1-p1 1xPhospho [S421(100)]	0	2134.87																No Quan Values	Not Found	Not Found	Not Found	Not Found	Not Found	Not Found	Not Found	Not Found	Not Found	Not Found	Not Found	Not Found	Not Found	Not Found	High	Not Found	Not Found	Not Found	High	High	2.392e-05
High	[R].QVPSSENIDEMAQQGEAPQVEGESIQEESK.[K]	1xDeamidated [Q]; 1xGln->pyro-Glu [N-Term]; 1xPhospho [S]	0.000760695	0.00015119	1	1	9	TGGT1_220510-t26_1-p1	TGGT1_220510-t26_1-p1 [545-574]		0	3337.39	0.583	0.677	0.97	0.594654	0.270118	0.961162	5.66	9.77	18.57	3.62955e+06	4.19814e+06	3.04084e+06	38.93	30.01	19.18		Not Found	Peak Found	High	Peak Found	High	Peak Found	Not Found	Not Found	Not Found	Peak Found	High	Peak Found	Peak Found	Peak Found	Peak Found	Not Found	Peak Found	Not Found	High	High	2.392e-05
High	[K].QVLEDADLQK.[S]		0.000106972	0.00015119	1	1	34	TGGT1_311720-t26_1-p1	TGGT1_311720-t26_1-p1 [352-361]		0	1158.6	2.261	1.583	1.121	0.451945	0.453353	0.934825	62.77	39.32	10.53	1.42985e+08	6.83485e+07	1.08222e+08	24.65	60.5	17.19		High	High	High	High	High	High	High	High	High	High	Peak Found	High	High	High	High	High	High	High	High	High	2.392e-05
High	[K].QVLEDADLQK.[S]	1xGln->pyro-Glu [N-Term]	0.000280994	0.00015119	1	1	34	TGGT1_311720-t26_1-p1	TGGT1_311720-t26_1-p1 [352-361]		0	1141.57	1.696	1.803	1.25	0.440121	0.285297	0.934825	0.84	1	37.38	8.75708e+07	3.10252e+07	5.63278e+07	35.92	32.16	13.98		High	High	Peak Found	High	High	High	High	High	High	High	High	High	High	High	High	High	High	High	High	High	2.392e-05
High	[K].QVHPETGVSK.[K]	1xGln->pyro-Glu [N-Term]	0.000256379	0.00015119	1	1	24	TGGT1_209910-t26_1-p1	TGGT1_209910-t26_1-p1 [44-53]		0	1064.54	1.63	1.962	0.694	0.838778	0.599927	0.934825	50.01	93.52	55.63	3.86262e+07	4.46855e+07	8.76675e+07	70.43	36.58	48.38		Peak Found	High	High	High	Peak Found	High	Peak Found	Peak Found	Not Found	High	High	High	High	High	Peak Found	High	High	High	High	High	2.392e-05
High	[K].QVHPETGISK.[K]		0.000331404	0.00015119	1	2	16	TGGT1_305160-t26_1-p1	TGGT1_305160-t26_1-p1 [39-48]		0	1095.58	7.577	1.491	1.384	0.453043	0.543069	0.934825	110.8	10.76	8.48	8.33081e+07	1.09948e+07	5.82518e+07	7.04	114.3	55.96		Not Found	High	Not Found	High	High	High	Peak Found	Peak Found	Peak Found	Peak Found	Peak Found	Peak Found	High	High	Peak Found	High	Peak Found	High	High	High	2.392e-05
High	[K].QVHPETGISK.[K]	1xGln->pyro-Glu [N-Term]	0.000127721	0.00015119	1	2	54	TGGT1_305160-t26_1-p1	TGGT1_305160-t26_1-p1 [39-48]		0	1078.55	2.578	2.124	1.032	0.425121	0.330929	0.934825	36.13	35.14	7.32	4.35437e+08	1.72013e+08	4.10025e+08	16.91	37.1	7.47		High	High	High	High	High	High	High	High	High	High	High	High	High	High	High	High	High	High	High	High	2.392e-05
High	[R].QVGGEVGASSVLAPK.[L]		2.14606e-07	0.00015119	1	1	26	TGGT1_254440-t26_1-p1	TGGT1_254440-t26_1-p1 [17-31]		0	1398.76	2.294	1.791	1.281	0.441967	0.309226	0.934825	33.78	29.73	3.38	6.48516e+07	2.60602e+07	5.60345e+07	10.81	41.14	20.46		High	High	High	High	High	High	High	Peak Found	Peak Found	Peak Found	Peak Found	Peak Found	High	High	High	High	High	High	High	High	2.392e-05
High	[R].QVGGEVGASSVLAPK.[L]	1xGln->pyro-Glu [N-Term]	1.12512e-06	0.00015119	1	1	20	TGGT1_254440-t26_1-p1	TGGT1_254440-t26_1-p1 [17-31]		0	1381.73	2.19	1.748	1.101	0.510246	0.278657	0.985422	40.06	20.41	56.99	3.39812e+07	1.55196e+07	3.08708e+07	14.71	45.29	29		High	High	High	High	High	High	Peak Found	Peak Found	Peak Found	Peak Found	Peak Found	Peak Found	High	High	High	High	Peak Found	Peak Found	High	High	2.392e-05
High	[K].QVEESEDVHGDEVSEDR.[S]	1xGln->pyro-Glu [N-Term]; 1xPhospho [S14(100)]	9.29415e-05	0.00015119	1	1	4	TGGT1_247470-t26_1-p1	TGGT1_247470-t26_1-p1 [503-519]	TGGT1_247470-t26_1-p1 1xPhospho [S516(100)]	0	2021.76	0.809	1.177	0.727	0.493656	0.974275	0.934825	8.04	84.64	38.13	6.34129e+06	1.05064e+07	8.72661e+06	21.96	21.32	63.66		Peak Found	Peak Found	Not Found	Not Found	Not Found	Not Found	Peak Found	Peak Found	Not Found	Peak Found	Peak Found	Not Found	Peak Found	Peak Found	Peak Found	Peak Found	High	High	High	High	2.392e-05
High	[K].QVEEDLMKPLDMNGDGKFDHEDITVIK.[N]	1xDeamidated [N13]; 1xGln->pyro-Glu [N-Term]	0.000560494	0.00015119	1	1	3	TGGT1_311680-t26_1-p1	TGGT1_311680-t26_1-p1 [129-155]		1	3100.45	12.758	6.663	2.407	0.342721	0.23566	0.675108	2.29	15.48	32.17	1.99294e+07	1.56206e+06	8.27819e+06	4.39	31.64	26.95		Not Found	Not Found	Peak Found	Peak Found	Not Found	Not Found	Not Found	Not Found	Peak Found	Peak Found	Not Found	Peak Found	Peak Found	Not Found	High	Peak Found	Peak Found	High	High	High	2.392e-05
High	[K].QVDIQTSTELLDLK.[H]		1.82795e-05	0.00015119	1	1	8	TGGT1_288500-t26_1-p1	TGGT1_288500-t26_1-p1 [285-298]		0	1602.86	2.293	1.74	1.444	0.365219	0.548293	0.901761	6.36	16.67	18.71	6.06976e+06	2.1727e+06	3.20005e+06	24.97	24.19	25.67		High	High	High	High	Not Found	Not Found	Peak Found	Peak Found	Not Found	Not Found	Not Found	Not Found	Peak Found	Peak Found	Peak Found	Peak Found	Not Found	Not Found	High	High	2.392e-05
High	[K].QVDDDDLDALLEEVGASVPGK.[A]	1xGln->pyro-Glu [N-Term]	0.000131685	0.00015119	1	1	8	TGGT1_214270-t26_1-p1	TGGT1_214270-t26_1-p1 [186-206]		0	2168.02	3.542	2.387	1.141	0.506283	0.484116	0.934825	104.35	58.41	9.98	834678	379199	784055	97.44	26.26	41.36		High	High	Peak Found	Peak Found	Peak Found	Peak Found	Peak Found	Not Found	Not Found	Not Found	Peak Found	Peak Found	High	High	Peak Found	Peak Found	Peak Found	Peak Found	High	High	2.392e-05
High	[R].QVAQSPACTAAEDQEVQSGVEDDAELDVENAPAQHR.[S]	1xCarbamidomethyl [C8]; 2xDeamidated [N/Q]; 1xPhospho [S/T]	7.86232e-06	0.00015119	1	1	5	TGGT1_225560-t26_1-p1	TGGT1_225560-t26_1-p1 [283-318]	TGGT1_225560-t26_1-p1 1xPhospho [T/S]	0	3946.66	0.806	0.691	1.284	0.398981	0.346012	0.896215	1.49	7.58	20.57	3.28192e+06	4.11451e+06	2.25529e+06	33.97	28.23	36.88		Not Found	Not Found	Not Found	Not Found	Not Found	Not Found	Not Found	Not Found	Peak Found	Peak Found	Peak Found	Peak Found	Not Found	Peak Found	High	Not Found	Not Found	Not Found	High	High	2.392e-05
High	[R].QVAQSPACTAAEDQEVQSGVEDDAELDVENAPAQHR.[S]	1xCarbamidomethyl [C8]; 1xDeamidated [Q]; 1xPhospho [S18]	0.000102491	0.00015119	1	1	2	TGGT1_225560-t26_1-p1	TGGT1_225560-t26_1-p1 [283-318]	TGGT1_225560-t26_1-p1 1xPhospho [S300]	0	3945.67	1.234	1.242	0.647	0.862716	0.851835	0.934825	21.43	83.59	26.76	2.44865e+06	2.96738e+06	3.68661e+06	34.77	54.06	21.89		Not Found	Peak Found	Peak Found	Peak Found	Not Found	Peak Found	Not Found	Not Found	Peak Found	Peak Found	Not Found	Peak Found	Not Found	Not Found	Peak Found	High	Not Found	Not Found	High	High	2.392e-05
High	[R].QVAQSPACTAAEDQEVQSGVEDDAELDVENAPAQHR.[S]	1xCarbamidomethyl [C8]; 1xPhospho [S/T]	3.4233e-06	0.00015119	1	1	2	TGGT1_225560-t26_1-p1	TGGT1_225560-t26_1-p1 [283-318]		0	3944.69																No Quan Values	Not Found	Not Found	Not Found	High	Not Found	Not Found	Not Found	Not Found	Not Found	Not Found	Not Found	Not Found	Not Found	Not Found	Not Found	Not Found	Not Found	Not Found	High	High	2.392e-05
High	[R].QVAQSPACTAAEDQEVQSGVEDDAELDVENAPAQHR.[S]	1xCarbamidomethyl [C8]; 2xDeamidated [Q]; 1xGln->pyro-Glu [N-Term]; 1xPhospho [S18(100)]	3.8303e-05	0.00015119	1	1	6	TGGT1_225560-t26_1-p1	TGGT1_225560-t26_1-p1 [283-318]	TGGT1_225560-t26_1-p1 1xPhospho [S300(100)]	0	3929.63	0.651	0.906	0.705	0.398981	0.287675	0.740458	6.89	3.8	2.75	3.03859e+06	4.42524e+06	3.90689e+06	6.96	9.2	11.63		Not Found	Peak Found	Not Found	Peak Found	Not Found	Peak Found	Not Found	Not Found	Not Found	Peak Found	Peak Found	High	Peak Found	Not Found	Not Found	Not Found	Peak Found	Peak Found	High	High	2.392e-05
High	[R].QVAQSPACTAAEDQEVQSGVEDDAELDVENAPAQHR.[S]	1xCarbamidomethyl [C8]; 1xDeamidated [Q]; 1xGln->pyro-Glu [N-Term]; 1xPhospho [S18(95.6)]	4.59087e-06	0.00015119	1	1	12	TGGT1_225560-t26_1-p1	TGGT1_225560-t26_1-p1 [283-318]	TGGT1_225560-t26_1-p1 1xPhospho [S300(95.6)]	0	3928.65																No Quan Values	Not Found	High	Not Found	Not Found	Not Found	Not Found	Not Found	Not Found	Not Found	Not Found	Not Found	Not Found	Not Found	High	Not Found	Not Found	Not Found	Not Found	High	High	2.392e-05
High	[K].RADVDEFPGVAHLVSDEYEQISSEALEAAR.[V]		0.000415482	0.00015119	1	1	2	TGGT1_288720-t26_1-p1	TGGT1_288720-t26_1-p1 [40-69]		1	3303.58																No Quan Values	Not Found	Not Found	Not Found	High	Not Found	Not Found	Not Found	Not Found	Not Found	Not Found	Not Found	Not Found	Not Found	Not Found	Not Found	Not Found	Not Found	Not Found	High	High	2.392e-05
High	[K].QVAEADSEGESLPASTTELGSSK.[L]	1xGln->pyro-Glu [N-Term]; 1xPhospho [S7(100)]	0.000354448	0.00015119	1	1	2	TGGT1_315140-t26_1-p1	TGGT1_315140-t26_1-p1 [635-657]	TGGT1_315140-t26_1-p1 1xPhospho [S641(100)]	0	2356.01																No Quan Values	Not Found	Not Found	High	Not Found	Not Found	Not Found	Not Found	Not Found	Not Found	Not Found	Not Found	Not Found	Not Found	Not Found	Not Found	Not Found	Not Found	Not Found	High	High	2.392e-05
High	[K].RADVDEFPGVAHLVSDEYEQISSEALEAAR.[V]	1xDeamidated [Q20]	0.00116634	0.00015119	1	1	5	TGGT1_288720-t26_1-p1	TGGT1_288720-t26_1-p1 [40-69]		1	3304.56	3.798	0.01	100	0.398981			38.23	0	0	705834	185836		27.55	23.84			Not Found	Not Found	High	High	High	Not Found	Peak Found	Peak Found	Peak Found	Peak Found	Not Found	Not Found	Not Found	Not Found	Not Found	Not Found	Not Found	Not Found	High	High	2.392e-05
High	[K].RAPFDLFETR.[K]		0.000737817	0.00015119	1	1	34	TGGT1_288380-t26_1-p1	TGGT1_288380-t26_1-p1 [323-332]		1	1251.65	1.172	1.463	1.068	0.652469	0.608519	0.989832	37.52	65.2	5.51	3.35754e+07	2.77054e+07	3.02979e+07	32.2	56.73	50.33		High	High	High	High	High	High	High	High	High	High	Peak Found	Peak Found	High	High	High	High	Peak Found	High	High	High	2.392e-05
High	[R].RDSDEGATTGPSGTPGSDAAPQAGSHAETLSVNEASAR.[T]	1xDeamidated [N/Q]; 1xPhospho [S3]	2.04838e-06	0.00015119	1	1	6	TGGT1_227610-t26_1-p1	TGGT1_227610-t26_1-p1 [1425-1462]	TGGT1_227610-t26_1-p1 1xPhospho [S1427]	1	3735.6	0.584	0.284	2.062	0.365219	0.284871	0.896215	0.89	51.47	64.1	7.82276e+06	1.33035e+07	3.89099e+06	20.76	13.55	29.28		Not Found	High	Not Found	Peak Found	Not Found	Peak Found	Not Found	Not Found	Peak Found	High	Not Found	Not Found	High	Peak Found	Peak Found	Peak Found	Not Found	Not Found	High	High	2.392e-05
High	[R].RDSDEGATTGPSGTPGSDAAPQAGSHAETLSVNEASAR.[T]	1xPhospho [S/T]	1.20618e-05	0.00015119	1	1	12	TGGT1_227610-t26_1-p1	TGGT1_227610-t26_1-p1 [1425-1462]	TGGT1_227610-t26_1-p1 1xPhospho [S/T]	1	3734.62	1.206	1.21	1.035	0.688108	0.70478	0.995949	49.63	53.28	76.23	9.0327e+06	7.49124e+06	7.14444e+06	36.47	20.65	58.91		Peak Found	Peak Found	Peak Found	High	High	Peak Found	High	Peak Found	Peak Found	Peak Found	High	Peak Found	High	Peak Found	Not Found	Peak Found	High	Peak Found	High	High	2.392e-05
High	[R].RDPQGGSASPQGQGGGSFLPFFK.[R]	1xDeamidated [Q13]; 1xPhospho [S9(99.8)]	4.92143e-05	0.00015119	1	1	2	TGGT1_258970-t26_1-p1	TGGT1_258970-t26_1-p1 [1188-1210]	TGGT1_258970-t26_1-p1 1xPhospho [S1196(99.8)]	1	2403.08																Not Reliable	Not Found	Not Found	High	Not Found	Not Found	Not Found	Not Found	Not Found	Not Found	Not Found	Not Found	Not Found	Not Found	Not Found	Not Found	Not Found	Not Found	Not Found	High	High	2.392e-05
High	[R].RDPQGGSASPQGQGGGSFLPFFK.[R]	1xPhospho [S9(99.9)]	1.0584e-06	0.00015119	1	1	20	TGGT1_258970-t26_1-p1	TGGT1_258970-t26_1-p1 [1188-1210]	TGGT1_258970-t26_1-p1 1xPhospho [S1196(99.9)]	1	2402.09	0.509	0.668	0.762	0.342721	0.260201	0.855831	5	12.33	18.91	8.1238e+06	1.6486e+07	1.16625e+07	15.7	19.19	26.32		Peak Found	Peak Found	High	Peak Found	High	Peak Found	Peak Found	Peak Found	High	High	High	High	High	Peak Found	High	High	Peak Found	High	High	High	2.392e-05
High	[R].RDNAEGSAALLLHSPSGDGR.[L]	1xPhospho [S]	9.79799e-06	0.00015119	1	1	28	TGGT1_263480-t26_1-p1	TGGT1_263480-t26_1-p1 [642-661]	TGGT1_263480-t26_1-p1 1xPhospho [S]	1	2102.96	1.322	1.016	1.395	0.373353	0.742644	0.934825	4.74	17.5	3.58	2.77357e+07	2.08836e+07	2.82816e+07	23.03	27.41	25.12		High	High	High	High	High	High	High	High	High	High	Peak Found	Peak Found	Peak Found	Peak Found	High	High	High	High	High	High	2.392e-05
High	[R].RDISVDRER.[E]	1xPhospho [S4]	0.00138367	0.00015119	1	1	10	TGGT1_209850-t26_1-p1	TGGT1_209850-t26_1-p1 [641-649]; [739-747]; [788-796]; [836-844]; [884-892]	TGGT1_209850-t26_1-p1 1xPhospho [S644]; 1xPhospho [S742]; 1xPhospho [S791]; 1xPhospho [S839]; 1xPhospho [S887]	2	1225.57	1.744	1.584	0.653	0.985439	0.563672	0.943674	93.32	67.46	94.28	3.0259e+07	3.2489e+07	5.14737e+07	85.83	85.84	32.85		High	High	High	Peak Found	Peak Found	Peak Found	Peak Found	Peak Found	High	High	Peak Found	Peak Found	Peak Found	Peak Found	High	Peak Found	Peak Found	Peak Found	High	High	2.392e-05
High	[R].RDESEDRER.[G]	1xPhospho [S4]	0.000142576	0.00015119	1	1	2	TGGT1_209850-t26_1-p1	TGGT1_209850-t26_1-p1 [1012-1020]	TGGT1_209850-t26_1-p1 1xPhospho [S1015]	2	1271.5																No Quan Values	Not Found	Not Found	Not Found	Not Found	High	Not Found	Not Found	Not Found	Not Found	Not Found	Not Found	Not Found	Not Found	Not Found	Not Found	Not Found	Not Found	Not Found	High	High	2.392e-05
High	[R].RDENGETAAGDGVGQTQTAESDEEVASGEVEETSLSGR.[K]	3xDeamidated [N4; Q15; Q17]; 1xPhospho [T/S]	9.9101e-09	0.00015119	1	1	6	TGGT1_290240-t26_1-p1	TGGT1_290240-t26_1-p1 [90-127]		1	3950.61	0.968	1.508	0.55	0.947537	0.278657	0.93732	86.92	15.47	56.15	2.54185e+06	2.62588e+06	4.49546e+06	47.54	26.68	23.88		Not Found	Not Found	Not Found	Not Found	Not Found	Not Found	Not Found	Not Found	Not Found	Not Found	Not Found	High	Not Found	Not Found	Not Found	High	Peak Found	Not Found	High	High	2.392e-05
High	[R].RDENGETAAGDGVGQTQTAESDEEVASGEVEETSLSGR.[K]	2xDeamidated [N4; Q]; 1xPhospho [S21(99.9)]	8.28575e-15	0.00015119	1	1	38	TGGT1_290240-t26_1-p1	TGGT1_290240-t26_1-p1 [90-127]	TGGT1_290240-t26_1-p1 1xPhospho [S110(99.9)]	1	3949.62	1.449	1.958	1.005	0.435025	0.354346	0.968113	9.8	17.18	23.55	5.40463e+06	3.32787e+06	5.75043e+06	12.56	17.19	16.73		High	High	Not Found	Not Found	Not Found	High	Not Found	Peak Found	High	High	Not Found	Peak Found	High	High	Peak Found	High	High	High	High	High	2.392e-05
High	[R].RDENGETAAGDGVGQTQTAESDEEVASGEVEETSLSGR.[K]	1xDeamidated [N4]; 1xPhospho [S21(100)]	1.33177e-15	0.00015119	1	1	8	TGGT1_290240-t26_1-p1	TGGT1_290240-t26_1-p1 [90-127]	TGGT1_290240-t26_1-p1 1xPhospho [S110(100)]	1	3948.64																No Quan Values	Not Found	High	Not Found	Not Found	Not Found	Not Found	Not Found	High	Not Found	Not Found	Not Found	Not Found	Not Found	Not Found	Not Found	High	Not Found	Not Found	High	High	2.392e-05
High	[K].RDEGDPEESDVDHEREER.[D]	1xPhospho [S9]	0.000919232	0.00015119	1	1	7	TGGT1_304760-t26_1-p1	TGGT1_304760-t26_1-p1 [73-90]	TGGT1_304760-t26_1-p1 1xPhospho [S81]	2	2278.88	0.886	0.803	1.103	0.677308	0.452719	0.992718	41.15	0.52	117.28	2.52096e+07	4.79623e+07	3.8638e+07	68	41.72	62.06		Peak Found	Peak Found	Peak Found	Peak Found	Peak Found	Peak Found	High	High	High	Peak Found	Peak Found	High	Peak Found	Peak Found	High	Peak Found	Peak Found	Peak Found	High	High	0.0003957
High	[R].RDEEREEARHSGDEE.[-]	1xPhospho [S11]	2.50629e-06	0.00015119	1	1	18	TGGT1_319530-t26_1-p1	TGGT1_319530-t26_1-p1 [436-450]	TGGT1_319530-t26_1-p1 1xPhospho [S446]	3	1923.75	1.046	0.252	2.011	0.994391	0.863779	0.968113	137.1	21.61	125.26	5.88873e+07	5.63191e+07	7.53957e+07	102.41	121.82	73.91		High	High	High	Peak Found	High	Peak Found	Peak Found	Peak Found	High	High	High	High	High	High	High	Peak Found	Peak Found	Peak Found	n/a	High
High	[R].RDDSLDDRPPGR.[Y]	1xPhospho [S4]	1.37983e-05	0.00015119	1	1	34	TGGT1_208970-t26_1-p1	TGGT1_208970-t26_1-p1 [65-76]	TGGT1_208970-t26_1-p1 1xPhospho [S68]	1	1478.64	0.817	0.554	0.984	0.633875	0.348819	0.982986	38.29	3.06	76.29	7.13739e+07	1.41456e+08	7.68007e+07	72.34	38.68	23.35		High	High	High	High	High	High	High	High	High	Peak Found	High	High	High	High	High	High	High	High	High	High	2.392e-05
High	[KRE].RDDSEDRER.[EN]	1xPhospho [S4]	0.00145289	0.00015119	1	1	6	TGGT1_209850-t26_1-p1	TGGT1_209850-t26_1-p1 [625-633]; [674-682]; [723-731]; [772-780]; [820-828]; [868-876]; [996-1004]	TGGT1_209850-t26_1-p1 1xPhospho [S628]; 1xPhospho [S677]; 1xPhospho [S726]; 1xPhospho [S775]; 1xPhospho [S823]; 1xPhospho [S871]; 1xPhospho [S999]	2	1257.49	0.04	0.239	0.087	0.546574	0.439312	0.976563	140.68	104.68	110.52	462363	1.14713e+07	3.23049e+06	162.99	14.69	98.76		Peak Found	Peak Found	Not Found	Peak Found	High	Not Found	Peak Found	High	Not Found	Not Found	Not Found	Not Found	High	High	Not Found	Not Found	Peak Found	Peak Found	High	High	2.392e-05
High	[R].RDDLSVLGALTPDFK.[L]		3.47051e-08	0.00015119	1	1	53	TGGT1_243730-t26_1-p1	TGGT1_243730-t26_1-p1 [198-212]		1	1646.87	1.69	1.681	1.006	0.909163	0.732923	0.938811	100.27	86.99	8.37	5.23297e+07	7.28636e+07	9.14932e+07	60.3	86.36	48.93		High	High	High	High	High	High	High	High	High	High	High	High	High	High	High	High	High	High	High	High	2.392e-05
High	[R].RASVDEDDEVSSADLSDECPAAR.[L]	1xCarbamidomethyl [C19]; 4xPhospho [S3; S11; S12; S16]	0.000242657	0.00015119	1	1	2	TGGT1_240250-t26_1-p1	TGGT1_240250-t26_1-p1 [398-420]	TGGT1_240250-t26_1-p1 4xPhospho [S400; S408; S409; S413]	1	2813.93	0.686	0.693	1.475	0.665308	0.455317	0.934825	2.79	24.7	48.66	8.84184e+06	1.28825e+07	5.0965e+06	18.92	43.82	35.01		Peak Found	Peak Found	Not Found	Not Found	Peak Found	Peak Found	Peak Found	Not Found	Peak Found	Not Found	High	Peak Found	Peak Found	Not Found	High	Peak Found	Peak Found	Peak Found	High	n/a	2.392e-05
High	[R].RASVDEDDEVSSADLSDECPAAR.[L]	1xCarbamidomethyl [C19]; 3xPhospho [S11(100); S12(100); S16(100)]	0.000298702	0.00015119	1	1	2	TGGT1_240250-t26_1-p1	TGGT1_240250-t26_1-p1 [398-420]	TGGT1_240250-t26_1-p1 3xPhospho [S408(100); S409(100); S413(100)]	1	2733.96																No Quan Values	Not Found	Not Found	Not Found	Not Found	Not Found	Not Found	Not Found	Not Found	Not Found	High	Not Found	Not Found	Not Found	Not Found	Not Found	Not Found	Not Found	Not Found	High	High	2.392e-05
High	[R].RASPFSHFLLTDGR.[E]	1xPhospho [S]	0.000514548	0.00015119	1	1	27	TGGT1_290910-t26_1-p1	TGGT1_290910-t26_1-p1 [795-808]	TGGT1_290910-t26_1-p1 1xPhospho [S]	1	1683.8	0.965	0.944	1.151	0.888848	0.965973	0.961162	52.55	63.39	51.07	6.99647e+06	7.6774e+06	5.44528e+06	8.38	47.91	39.53		High	Peak Found	High	High	High	Peak Found	High	High	High	High	Peak Found	Peak Found	High	High	High	High	High	Peak Found	High	High	2.392e-05
High	[K].RASLQEGSSLAEAAGAAK.[K]	1xPhospho [S3(100)]	0.000319473	0.00015119	1	1	5	TGGT1_294360-t26_1-p1	TGGT1_294360-t26_1-p1 [33-50]	TGGT1_294360-t26_1-p1 1xPhospho [S35(100)]	1	1796.85	0.924	1.078	1.082	0.994732	0.781765	0.943964	5.32	6.59	30.85	7.58875e+06	8.21174e+06	6.2903e+06	9.32	24.38	29.54		Peak Found	Peak Found	Peak Found	High	Peak Found	Peak Found	Peak Found	Peak Found	Peak Found	High	Peak Found	Peak Found	Peak Found	Peak Found	High	Peak Found	Peak Found	Peak Found	High	High	2.392e-05
High	[R].RASGAEATGASDDGDPVLAQLEK.[Q]	2xPhospho [S3(100); T8(100)]	2.16924e-05	0.00015119	1	1	6	TGGT1_214090-t26_1-p1	TGGT1_214090-t26_1-p1 [930-952]	TGGT1_214090-t26_1-p1 2xPhospho [S932(100); T937(100)]	1	2418.02	0.675	0.894	0.588	0.576091	0.86244	0.799138	57.7	16.75	24.88	1.04368e+07	1.61641e+07	1.77629e+07	34.56	35.29	17.31		Peak Found	Peak Found	Peak Found	Peak Found	High	Not Found	Peak Found	Peak Found	High	Peak Found	Peak Found	Peak Found	Not Found	Not Found	Peak Found	Peak Found	High	Peak Found	High	High	2.392e-05
High	[R].RASGAEATGASDDGDPVLAQLEK.[Q]	1xPhospho [S3(100)]	1.40745e-07	0.00015119	1	1	34	TGGT1_214090-t26_1-p1	TGGT1_214090-t26_1-p1 [930-952]	TGGT1_214090-t26_1-p1 1xPhospho [S932(100)]	1	2338.06	0.878	0.989	0.902	0.365219	0.867791	0.946259	2.4	21.11	30.82	3.02614e+07	3.5178e+07	3.77564e+07	7.78	6.46	22.37		High	High	High	High	Peak Found	High	High	High	High	High	High	High	High	High	High	High	High	High	High	High	2.392e-05
High	[K].RASASPRPGSEGAENALQK.[K]	2xPhospho [S3(99.9); S]	8.358e-06	0.00015119	1	1	27	TGGT1_201400-t26_1-p1	TGGT1_201400-t26_1-p1 [77-95]	TGGT1_201400-t26_1-p1 2xPhospho [S79(99.9); S]	1	2085.91	0.942	0.656	1.437	0.568396	0.325058	0.934825	5.29	6.86	12.6	1.22041e+08	1.56654e+08	9.82147e+07	29.88	32.23	42.91		Peak Found	Peak Found	High	High	High	High	Peak Found	Peak Found	High	High	High	High	Peak Found	Peak Found	Peak Found	Peak Found	High	High	High	High	2.392e-05
High	[R].RASAGEADLTAPLTGSGTR.[D]	1xPhospho [S3(100)]	1.51235e-05	0.00015119	1	1	23	TGGT1_263270-t26_1-p1	TGGT1_263270-t26_1-p1 [376-394]	TGGT1_263270-t26_1-p1 1xPhospho [S378(100)]	1	1910.9	1.127	0.772	1.186	0.871672	0.80596	0.843425	58.16	44.08	4.41	1.36763e+07	1.49811e+07	1.15287e+07	13.87	40.14	0.62		High	Peak Found	High	High	Peak Found	High	Peak Found	High	High	High	Peak Found	Peak Found	High	High	Peak Found	High	High	High	High	High	2.392e-05
High	[R].RAEDSETEENGEDVEATAAALIQNR.[T]	1xDeamidated [N10]; 1xPhospho [S5(95.9)]	2.23657e-05	0.00015119	1	1	5	TGGT1_246060-t26_1-p1	TGGT1_246060-t26_1-p1 [1077-1101]	TGGT1_246060-t26_1-p1 1xPhospho [S1081(95.9)]	1	2799.2																No Quan Values	Not Found	Not Found	High	High	Not Found	Not Found	Not Found	Not Found	Not Found	Not Found	Not Found	Not Found	Not Found	Not Found	Not Found	Not Found	Not Found	Not Found	High	High	2.392e-05
High	[K].NNSVLAALEDQCLAPGGSDEK.[F]	1xCarbamidomethyl [C12]; 1xDeamidated [N/Q]	2.1262e-11	0.00015119	1	1	62	TGGT1_235470-t26_1-p1	TGGT1_235470-t26_1-p1 [537-557]		0	2189	2.265	2.157	1.004	0.405337	0.316881	0.968113	21.42	26.14	15.55	3.2276e+07	8.95696e+06	3.21526e+07	71.47	94	81.45		High	High	High	High	High	Peak Found	High	Peak Found	Peak Found	Peak Found	Peak Found	Peak Found	High	High	High	High	Peak Found	Peak Found	High	High	2.392e-05
High	[K].QLTSHDNDSQGEENEGDFPQAAEGR.[D]	1xGln->pyro-Glu [N-Term]; 1xPhospho [S9(100)]	3.44936e-08	0.00015119	1	1	8	TGGT1_218358-t26_1-p1	TGGT1_218358-t26_1-p1 [87-111]	TGGT1_218358-t26_1-p1 1xPhospho [S95(100)]	0	2794.09	0.673	0.759	1.116	0.953662	0.621395	0.978306	4.68	38.26	73.95	9.93347e+06	1.39743e+07	8.42544e+06	9.98	52.41	78.28		Peak Found	High	Peak Found	Peak Found	Peak Found	High	Peak Found	Peak Found	Peak Found	Peak Found	Peak Found	Peak Found	Peak Found	Peak Found	Peak Found	Peak Found	High	Peak Found	High	High	2.392e-05
High	[K].QLSGTNAGSAAGK.[K]	1xGln->pyro-Glu [N-Term]; 1xPhospho [S3(100)]	0.000119415	0.00015119	1	1	4	TGGT1_321680-t26_1-p1	TGGT1_321680-t26_1-p1 [53-65]	TGGT1_321680-t26_1-p1 1xPhospho [S55(100)]	0	1224.53	1.659	1.023	1.621	0.636719	0.854114	0.934825	40.15	20.91	4.83	1.78337e+07	9.97971e+06	1.25685e+07	24.97	62.44	47.48		Peak Found	Peak Found	Peak Found	High	Peak Found	Peak Found	Not Found	Not Found	Peak Found	Peak Found	Peak Found	Peak Found	Peak Found	Peak Found	Peak Found	Peak Found	High	Peak Found	High	High	2.392e-05
High	[K].QAEEQANASQSSATPAEENAQEPK.[Q]	1xDeamidated [Q21]; 1xPhospho [S9]	5.07418e-05	0.00015119	1	1	4	TGGT1_308810B-t26_1-p1	TGGT1_308810B-t26_1-p1 [367-390]	TGGT1_308810B-t26_1-p1 1xPhospho [S375]	0	2596.07	0.381	1.018	0.339	0.563729	0.917283	0.934825	15.68	30.17	29.37	7.42695e+06	1.71037e+07	2.19364e+07	68.03	15.2	27.47		Peak Found	Peak Found	Peak Found	Peak Found	Peak Found	Peak Found	Peak Found	Peak Found	High	Peak Found	Peak Found	Peak Found	Peak Found	Peak Found	Peak Found	Peak Found	Peak Found	High	High	High	2.392e-05
High	[K].QAEEQANASQSSATPAEENAQEPK.[Q]	1xPhospho [S9(95.7)]	7.97694e-05	0.00015119	1	1	7	TGGT1_308810B-t26_1-p1	TGGT1_308810B-t26_1-p1 [367-390]	TGGT1_308810B-t26_1-p1 1xPhospho [S375(95.7)]	0	2595.08	0.808	1.307	0.27	0.832413	0.533089	0.934825	84.75	29.77	10.24	4.62308e+06	5.83562e+06	1.35436e+07	62.18	63.4	48.73		Peak Found	Peak Found	Peak Found	Peak Found	Peak Found	Not Found	Peak Found	Peak Found	Peak Found	Peak Found	Peak Found	Peak Found	High	Peak Found	Peak Found	High	Not Found	Not Found	High	High	2.392e-05
High	[K].QAEDQANASQSSETPAEENAEEPK.[Q]	1xPhospho [S9(100)]	1.94893e-09	0.00015119	1	2	33	TGGT1_308810B-t26_1-p1	TGGT1_308810B-t26_1-p1 [175-198]; [223-246]; [343-366]	TGGT1_308810B-t26_1-p1 1xPhospho [S183(100)]; 1xPhospho [S231(100)]; 1xPhospho [S351(100)]	0	2640.06	0.393	0.99	0.573	0.519897	0.683212	0.934825	48.87	6.82	67.63	2.77957e+07	5.37959e+07	4.84974e+07	43.38	31.61	16.63		High	High	High	High	Peak Found	Peak Found	High	High	High	High	High	High	Peak Found	Peak Found	High	High	High	High	High	High	2.392e-05
High	[K].QAEDQANASQSSETPAEENAEEPK.[Q]	1xGln->pyro-Glu [N-Term]; 1xPhospho [S12(94.1)]	6.20351e-08	0.00015119	1	2	9	TGGT1_308810B-t26_1-p1	TGGT1_308810B-t26_1-p1 [175-198]; [223-246]; [343-366]	TGGT1_308810B-t26_1-p1 1xPhospho [S186(94.1)]; 1xPhospho [S234(94.1)]; 1xPhospho [S354(94.1)]	0	2623.03	1.528	1.083	0.488	0.978542	0.703952	0.934825	4.81	41.65	55.37	2.21406e+07	1.88632e+07	2.4379e+07	40.68	41.65	64.77		Peak Found	Peak Found	High	Peak Found	Peak Found	High	Peak Found	Peak Found	Peak Found	Not Found	Peak Found	Peak Found	High	Peak Found	Peak Found	Peak Found	Peak Found	High	High	High	2.392e-05
High	[K].QADVLSSSLENDKDILK.[K]	1xGln->pyro-Glu [N-Term]	0.00010632	0.00015119	1	1	6	TGGT1_267050-t26_1-p1	TGGT1_267050-t26_1-p1 [176-192]		1	1857.94	1.884	1.923	1.016	0.595018	0.288651	0.943777	86.4	5.24	20.1	2.50508e+06	1.04443e+06	3.13715e+06	39.64	76.87	64.3		Peak Found	High	Peak Found	Peak Found	Peak Found	Peak Found	Peak Found	Peak Found	Peak Found	Peak Found	Not Found	Not Found	High	High	Peak Found	Peak Found	Peak Found	Peak Found	High	High	2.392e-05
High	[R].QADAAESVSSGGALLHRPGSR.[A]	1xPhospho [S20(100)]; 1xGln->pyro-Glu [N-Term]	0.000295073	0.00015119	1	1	36	TGGT1_298610-t26_1-p1	TGGT1_298610-t26_1-p1 [759-779]	TGGT1_298610-t26_1-p1 1xPhospho [S778(100)]	0	2128.98	0.807	0.771	1.01	0.39961	0.455317	0.934825	5.41	18.07	0.84	2.69763e+07	3.46328e+07	2.14582e+07	26.23	29.46	15.7		High	High	High	High	High	High	High	High	High	High	High	High	High	High	High	High	High	High	High	High	2.392e-05
High	[K].QAALAGQILNEQR.[D]		1.16175e-08	0.00015119	1	1	20	TGGT1_214080-t26_1-p1	TGGT1_214080-t26_1-p1 [184-196]		0	1411.77	1.508	1.845	0.705	0.425121	0.238079	0.896215	16.37	5.03	14.73	1.2788e+07	7.89913e+06	1.45771e+07	21.31	12.6	22.92		High	Peak Found	High	High	High	Peak Found	Peak Found	High	Peak Found	Peak Found	Peak Found	Peak Found	High	High	Peak Found	High	High	High	High	High	2.392e-05
High	[K].QAALAGQILNEQR.[D]	1xGln->pyro-Glu [N-Term]	1.79059e-06	0.00015119	1	1	2	TGGT1_214080-t26_1-p1	TGGT1_214080-t26_1-p1 [184-196]		0	1394.74	1.641	1.493	0.753	0.886865	0.92225	0.937252	34.2	68	65.67	6.27575e+06	4.60941e+06	4.63973e+06	66.59	56.92	53.36		Not Found	Peak Found	Peak Found	Peak Found	Not Found	Peak Found	Peak Found	Peak Found	Not Found	Not Found	Peak Found	Peak Found	High	Peak Found	Peak Found	Peak Found	Peak Found	Peak Found	High	High	2.392e-05
High	[M].PAPMVSQPAPAFEAEAVMADGSFGK.[I]		1.90907e-10	0.00015119	1	1	12	TGGT1_217890-t26_1-p1	TGGT1_217890-t26_1-p1 [2-26]		0	2505.18	1.482	4.77	0.501	0.576091	0.325058	0.934825	41.09	81.81	72.26	9.97465e+06	2.45661e+06	1.8743e+07	70.47	85.04	28.86		Peak Found	Peak Found	High	High	High	High	Not Found	Peak Found	Peak Found	High	High	Peak Found	High	High	High	High	High	High	High	n/a	2.392e-05
High	[K].NVTTSEEIFNVATISANGDK.[V]	1xDeamidated [N17]	2.01237e-11	0.00015119	1	1	6	TGGT1_247550-t26_1-p1	TGGT1_247550-t26_1-p1 [159-178]		0	2111.01	100	100	0.678			0.90943	0	0	30.19	4.38308e+06		7.06362e+06	20.13		29.14		Peak Found	High	Not Found	Not Found	Not Found	Not Found	Not Found	Not Found	Not Found	Not Found	Not Found	Not Found	High	High	Not Found	Not Found	Not Found	Not Found	High	High	2.392e-05
High	[K].QAEEQANASQSSETPAEENAEEPK.[Q]	1xGln->pyro-Glu [N-Term]; 1xPhospho [S9(89.8)]	2.39216e-05	0.00015119	1	1	2	TGGT1_308810B-t26_1-p1	TGGT1_308810B-t26_1-p1 [319-342]	TGGT1_308810B-t26_1-p1 1xPhospho [S327(89.8)]	0	2637.05	0.662	1.399	0.554	0.423722	0.426541	0.867155	21.7	24.54	3.33	1.68185e+07	2.97935e+07	4.16859e+07	22.53	18.05	52.13		Peak Found	Not Found	High	Peak Found	High	Peak Found	Peak Found	Not Found	Not Found	Not Found	Peak Found	Peak Found	Peak Found	Peak Found	Peak Found	Peak Found	Peak Found	Peak Found	High	High	0.0005063
High	[K].NVTCHLSPCFEQVK.[E]	2xCarbamidomethyl [C4; C9]; 1xDeamidated [N/Q]	5.16811e-05	0.00015119	1	1	2	TGGT1_226970-t26_1-p1	TGGT1_226970-t26_1-p1 [108-121]		0	1719.78	0.11	1.483	0.094	0.464168	0.399187	0.799138	6.42	31.22	47.68	4.38313e+06	3.94835e+07	4.73489e+07	83.86	29.8	13.09		Peak Found	Not Found	High	Peak Found	Not Found	Not Found	Not Found	Not Found	Not Found	Not Found	Not Found	Not Found	Not Found	Not Found	Not Found	Not Found	Not Found	Not Found	High	High	2.392e-05
High	[K].NVQLSVTSVPTDQPEEQNATTQEGSTASPEEAAR.[E]	1xDeamidated [N/Q]	3.49468e-05	0.00015119	1	1	3	TGGT1_315490-t26_1-p1	TGGT1_315490-t26_1-p1 [536-569]		0	3572.65																No Quan Values	Not Found	Not Found	Not Found	Not Found	Not Found	Not Found	Not Found	Not Found	Not Found	Not Found	Not Found	Not Found	High	Not Found	Not Found	Not Found	Not Found	Not Found	High	High	2.392e-05
High	[R].NVQAPAGVADASQEAGDVVEERTESTEEQAFALGPPR.[R]	1xDeamidated [N/Q]; 4xPhospho [S12(100); T23(100); S25(100); T26(100)]	1.31397e-05	0.00015119	1	1	22	TGGT1_410370-t26_1-p1	TGGT1_410370-t26_1-p1 [37-73]	TGGT1_410370-t26_1-p1 4xPhospho [S48(100); T59(100); S61(100); T62(100)]	1	4146.67	0.327	0.663	0.48	0.425362	0.411246	0.737587	38.01	3.79	12.8	6.25962e+06	1.91621e+07	1.30457e+07	61.9	10.91	46.46		High	High	High	Peak Found	Peak Found	Peak Found	Not Found	High	High	High	High	High	High	High	High	High	Peak Found	Peak Found	High	n/a	2.392e-05
High	[R].NVQAPAGVADASQEAGDVVEERTESTEEQAFALGPPR.[R]	4xPhospho [S12(100); T23(100); S25(100); T26(100)]	1.57484e-06	0.00015119	1	1	21	TGGT1_410370-t26_1-p1	TGGT1_410370-t26_1-p1 [37-73]	TGGT1_410370-t26_1-p1 4xPhospho [S48(100); T59(100); S61(100); T62(100)]	1	4145.68	0.237	0.813	0.609	0.474995	0.655841	0.934825	101.79	51.13	45.56	7.44239e+06	2.82685e+07	1.95303e+07	74.71	60.15	63.61		High	High	Peak Found	High	Peak Found	High	High	High	High	High	High	High	High	High	High	High	Peak Found	Peak Found	High	n/a	2.392e-05
High	[R].NVQAPAGVADASQEAGDVVEERTESTEEQAFALGPPR.[R]	1xDeamidated [Q13]; 3xPhospho [T23(93.8); S25(93.8); T26(93.8)]	0.000108288	0.00015119	1	1	6	TGGT1_410370-t26_1-p1	TGGT1_410370-t26_1-p1 [37-73]	TGGT1_410370-t26_1-p1 3xPhospho [T59(93.8); S61(93.8); T62(93.8)]	1	4066.7																No Quan Values	High	Not Found	Not Found	Not Found	Not Found	Not Found	Not Found	Not Found	Not Found	Not Found	Not Found	Not Found	High	Not Found	Not Found	Not Found	Not Found	Not Found	High	High	2.392e-05
High	[R].NVQAPAGVADASQEAGDVVEERTERTEEQVFAPGPPR.[R]	1xDeamidated [N/Q]; 3xPhospho [S12; T23; T26]	0.000274208	0.00015119	1	2	6	TGGT1_279100-t26_1-p1	TGGT1_279100-t26_1-p1 [37-73]	TGGT1_279100-t26_1-p1 3xPhospho [S48; T59; T62]	2	4147.77	1.853	0.356	5.2	0.568396	0.739815	0.737587	67.13	131.62	53.09	5.7697e+07	4.02814e+07	1.06599e+07	34.98	81.78	42.59		Not Found	Not Found	Not Found	Peak Found	High	Not Found	Not Found	Not Found	High	Peak Found	Not Found	High	Peak Found	Peak Found	Not Found	High	Not Found	Peak Found	High	High	2.392e-05
High	[R].NVQAPAGVADASQEAGDVVEERTERTEEQVFAPGPPR.[R]	3xPhospho [S12(100); T23(100); T26(100)]	3.85379e-05	0.00015119	1	2	13	TGGT1_279100-t26_1-p1	TGGT1_279100-t26_1-p1 [37-73]	TGGT1_279100-t26_1-p1 3xPhospho [S48(100); T59(100); T62(100)]	2	4146.78	0.538	1.102	1.168	0.604499	0.705029	0.983058	38.78	6.62	88.92	5.80434e+07	8.87901e+07	7.38443e+07	40.02	23.25	78.47		High	Peak Found	High	High	Peak Found	High	High	Peak Found	Peak Found	Peak Found	High	Peak Found	Peak Found	Not Found	High	Peak Found	Peak Found	Peak Found	High	High	2.392e-05
High	[R].NVQAPAGVADASQEAGDVVEERTERTEEQAFALGPPR.[R]	2xDeamidated [N/Q]; 3xPhospho [S12; T23; T26]	0.00040298	0.00015119	1	1	9	TGGT1_410360-t26_1-p1	TGGT1_410360-t26_1-p1 [37-73]	TGGT1_410360-t26_1-p1 3xPhospho [S48; T59; T62]	2	4136.75	1.894	1.103	1.717	0.414358	0.548374	0.934825	11.74	12.04	25.88	7.74598e+06	4.19303e+06	5.07942e+06	28.67	11.41	20.79		Not Found	Not Found	High	High	High	High	Not Found	Not Found	Not Found	Not Found	Not Found	Not Found	Peak Found	Not Found	Not Found	Not Found	High	High	High	n/a	2.392e-05
High	[R].NVQAPAGVADASQEAGDVVEERTERTEEQAFALGPPR.[R]	1xDeamidated [Q]; 3xPhospho [S12; T23; T26]	3.04787e-06	0.00015119	1	1	17	TGGT1_410360-t26_1-p1	TGGT1_410360-t26_1-p1 [37-73]	TGGT1_410360-t26_1-p1 3xPhospho [S48; T59; T62]	2	4135.77	1.139	0.928	1.078	0.545447	0.934874	0.965137	17.97	48.28	41.1	6.79138e+06	6.78636e+06	6.30111e+06	39.26	45.36	2.73		High	Not Found	Not Found	High	Peak Found	High	High	Peak Found	Peak Found	Peak Found	Peak Found	High	High	High	High	High	Peak Found	Peak Found	High	High	0.0002051
High	[R].NVQAPAGVADASQEAGDVVEERTERTEEQAFALGPPR.[R]	3xPhospho [S12; T23; T26]	2.41395e-09	0.00015119	1	1	41	TGGT1_410360-t26_1-p1	TGGT1_410360-t26_1-p1 [37-73]	TGGT1_410360-t26_1-p1 3xPhospho [S48; T59; T62]	2	4134.78	0.413	0.588	0.889	0.503092	0.453562	0.968108	69.08	12.29	48.08	1.49421e+08	3.61796e+08	2.12319e+08	65.5	28.3	50.1		High	High	High	High	Peak Found	Peak Found	High	High	Peak Found	High	High	High	High	High	High	High	High	High	High	High	2.392e-05
High	[R].NVQAPAGVADASQEAGDVVEERTERTEEQAFALGPPR.[R]	2xPhospho [T23; S/T]	3.6979e-07	0.00015119	1	1	13	TGGT1_410360-t26_1-p1	TGGT1_410360-t26_1-p1 [37-73]	TGGT1_410360-t26_1-p1 2xPhospho [T59; T/S]	2	4054.82	0.43	0.725	0.415	0.506283	0.615962	0.934825	69.91	58.66	23.6	7.30137e+06	4.31525e+07	1.91954e+07	98.45	55.13	33.01		High	Peak Found	Peak Found	Peak Found	Peak Found	Not Found	High	High	Peak Found	High	High	Peak Found	Peak Found	Peak Found	High	Peak Found	Peak Found	Peak Found	High	High	2.392e-05
High	[K].NVTCHLSPCFEQVK.[E]	2xCarbamidomethyl [C4; C9]	5.46043e-05	0.00015119	1	1	34	TGGT1_226970-t26_1-p1	TGGT1_226970-t26_1-p1 [108-121]		0	1718.8	1.182	1.244	1.265	0.606667	0.992765	0.934825	31.68	12.08	31.06	6.74549e+07	4.28776e+07	5.33386e+07	48.37	44.48	70.26		High	High	High	High	High	High	High	High	High	High	High	High	High	High	High	High	Peak Found	High	High	High	2.392e-05
High	[K].QAEEQANASQSSETPAEENAQEPK.[Q]	1xGln->pyro-Glu [N-Term]; 1xPhospho [S9(96.8)]	2.61972e-08	0.00015119	1	2	21	TGGT1_308810B-t26_1-p1	TGGT1_308810B-t26_1-p1 [151-174]; [199-222]; [247-270]; [271-294]	TGGT1_308810B-t26_1-p1 1xPhospho [S159(96.8)]; 1xPhospho [S207(96.8)]; 1xPhospho [S255(96.8)]; 1xPhospho [S279(96.8)]	0	2636.06	0.345	0.745	0.587	0.548466	0.303663	0.940005	35.56	1.64	84.74	4.00914e+07	8.84303e+07	6.59073e+07	44.01	38.77	29.28		Peak Found	High	High	High	Peak Found	Peak Found	High	High	Peak Found	Peak Found	High	High	Peak Found	Peak Found	Peak Found	Peak Found	Peak Found	High	High	High	2.392e-05
High	[K].QAEEQANASQSSETPAEENAQEPK.[Q]	1xDeamidated [N/Q]; 1xGln->pyro-Glu [N-Term]; 1xPhospho [S/T]	1.41073e-06	0.00015119	1	2	4	TGGT1_308810B-t26_1-p1	TGGT1_308810B-t26_1-p1 [151-174]; [199-222]; [247-270]; [271-294]		0	2637.05	0.658	1.865	0.353	0.422684	0.345369	0.819123	17.66	33.03	56.01	1.5286e+07	2.23503e+07	4.16859e+07	6.98	27.29	52.13		Peak Found	Not Found	High	Peak Found	High	Peak Found	Peak Found	Not Found	Not Found	Not Found	Peak Found	Peak Found	Peak Found	Peak Found	Peak Found	Peak Found	Peak Found	Peak Found	High	High	2.392e-05
High	[K].QAEEQANASQSSETPAEENAQEPK.[Q]	1xPhospho [S9(100)]	9.58943e-10	0.00015119	1	2	51	TGGT1_308810B-t26_1-p1	TGGT1_308810B-t26_1-p1 [151-174]; [199-222]; [247-270]; [271-294]	TGGT1_308810B-t26_1-p1 1xPhospho [S159(100)]; 1xPhospho [S207(100)]; 1xPhospho [S255(100)]; 1xPhospho [S279(100)]	0	2653.09	0.311	0.792	0.532	0.571958	0.671557	0.937252	12.04	51	101.86	3.90001e+07	1.25341e+08	7.52925e+07	76.23	16.13	46.67		High	High	Peak Found	High	High	High	High	High	High	High	High	High	High	High	High	High	High	High	High	High	2.392e-05
High	[R].QAVTNPENTVFATK.[R]	1xGln->pyro-Glu [N-Term]	2.77021e-05	0.00015119	1	1	10	TGGT1_251780-t26_1-p1	TGGT1_251780-t26_1-p1 [162-175]		0	1502.75	1.634	2.312	1.177	0.614536	0.629041	0.994098	76.87	12.85	26.73	1.44144e+07	8.82027e+06	1.39116e+07	21.11	52.34	36.55		Peak Found	Peak Found	Peak Found	Peak Found	Peak Found	Peak Found	Peak Found	Peak Found	Peak Found	Peak Found	Not Found	Not Found	High	Peak Found	High	High	High	High	High	High	2.392e-05
High	[R].QAVDVSPLR.[R]		2.20939e-05	0.00015119	1	1	10	TGGT1_242330-t26_1-p1	TGGT1_242330-t26_1-p1 [125-133]		0	984.547	1.355	1.607	0.843	0.574746	0.23566	0.968113	45.37	4.07	62.29	1.47144e+07	1.06741e+07	1.66827e+07	47.59	5.74	3.35		Peak Found	High	Peak Found	Peak Found	High	High	Peak Found	Peak Found	High	Peak Found	Peak Found	High	Not Found	Not Found	Not Found	Not Found	Peak Found	Peak Found	High	High	2.392e-05
High	[R].QAVALQELR.[R]	1xDeamidated [Q1]	0.000407935	0.00015119	1	1	8	TGGT1_251460-t26_1-p1	TGGT1_251460-t26_1-p1 [579-587]		0	1028.57	0.05	0.059	0.634	0.403228	0.238079	0.992718	105.23	41.57	7.87	2.46556e+06	3.48844e+07	1.92683e+06	81.58	23.46	53.44		Peak Found	Peak Found	Peak Found	Not Found	Peak Found	Peak Found	High	High	High	High	High	High	Peak Found	Peak Found	Not Found	Peak Found	Not Found	Peak Found	High	High	2.392e-05
High	[R].QATTTMFGIPSRFFESKEGFR.[V]	1xGln->pyro-Glu [N-Term]; 2xPhospho [S11(100); S16(100)]	0.000706937	0.00015119	1	1	25	TGGT1_316340-t26_1-p1	TGGT1_316340-t26_1-p1 [94-114]	TGGT1_316340-t26_1-p1 2xPhospho [S104(100); S109(100)]	2	2580.1	1.133	0.843	1.366	0.92382	0.636239	0.928635	2.38	37.33	6.25	3.26619e+07	2.88172e+07	2.58654e+07	48.83	61.28	54.53		High	Peak Found	High	High	High	High	Peak Found	Peak Found	High	High	High	High	Peak Found	Peak Found	High	High	Peak Found	High	High	High	0.0001604
High	[R].QATTTMFGIPSRFFESK.[E]	2xPhospho [S11; S16]	0.000128504	0.00015119	1	1	18	TGGT1_316340-t26_1-p1	TGGT1_316340-t26_1-p1 [94-110]	TGGT1_316340-t26_1-p1 2xPhospho [S104; S109]	1	2107.9	0.971	0.793	1.406	0.837134	0.505023	0.819123	34.02	17.09	19.13	9.05661e+06	8.38665e+06	5.3998e+06	43.19	57.69	38.88		Peak Found	Peak Found	High	High	High	Peak Found	Peak Found	Peak Found	High	High	High	High	Peak Found	Peak Found	Peak Found	High	Peak Found	High	High	High	0.000979
High	[R].QATGEQHVEEDAKPSAADVDESRR.[S]	1xPhospho [T3]; 1xGln->pyro-Glu [N-Term]	7.01588e-05	0.00015119	1	1	14	TGGT1_221870-t26_1-p1	TGGT1_221870-t26_1-p1 [1031-1054]	TGGT1_221870-t26_1-p1 1xPhospho [T1033]	1	2688.15	0.707	0.857	0.678	0.563729	0.555573	0.934825	42.24	26.37	61.1	1.59302e+07	2.88938e+07	2.56101e+07	29.87	38.69	36.34		Peak Found	Peak Found	Peak Found	Peak Found	Peak Found	High	High	Peak Found	Peak Found	High	High	Peak Found	High	High	High	Peak Found	High	High	High	High	2.392e-05
High	[R].QATGEQHVEEDAKPSAADVDESR.[R]	1xPhospho [S/T]	0.000151563	0.00015119	1	1	4	TGGT1_221870-t26_1-p1	TGGT1_221870-t26_1-p1 [1031-1053]	TGGT1_221870-t26_1-p1 1xPhospho [T/S]	0	2549.08	0.447	0.761	0.667	0.636117	0.427017	0.949851	40.51	20.27	66.32	5.27102e+06	1.09931e+07	7.90447e+06	52.18	26.98	11.95		Peak Found	Peak Found	Not Found	Peak Found	Peak Found	Peak Found	Peak Found	Peak Found	Peak Found	Peak Found	Not Found	Not Found	High	Peak Found	Peak Found	High	Not Found	Peak Found	High	High	2.392e-05
High	[R].QATGEQHVEEDAKPSAADVDESR.[R]	1xPhospho [T3]; 1xGln->pyro-Glu [N-Term]	8.01965e-08	0.00015119	1	1	30	TGGT1_221870-t26_1-p1	TGGT1_221870-t26_1-p1 [1031-1053]	TGGT1_221870-t26_1-p1 1xPhospho [T1033]	0	2532.05	0.847	1.366	0.62	0.818529	0.634026	0.934825	75.09	3.71	73.26	2.66812e+07	2.94096e+07	2.52467e+07	46.75	30.79	35.38		High	High	Peak Found	High	High	High	High	Not Found	Peak Found	High	High	High	High	High	High	High	High	High	High	High	2.392e-05
High	[R].QASTEALLSPGLFSGLPDELR.[A]	1xDeamidated [Q1]; 1xPhospho [T4(95.9)]	2.82149e-05	0.00015119	1	1	4	TGGT1_230000-t26_1-p1	TGGT1_230000-t26_1-p1 [2139-2159]	TGGT1_230000-t26_1-p1 1xPhospho [T2142(95.9)]	0	2282.1																Not Reliable	Not Found	Not Found	Not Found	Not Found	Not Found	Not Found	Not Found	Not Found	Not Found	Not Found	Not Found	Not Found	Not Found	Not Found	Not Found	Not Found	Not Found	High	High	High	2.392e-05
High	[R].QASTEALLSPGLFSGLPDELR.[A]	1xPhospho [S3(97.6)]	1.6475e-05	0.00015119	1	1	13	TGGT1_230000-t26_1-p1	TGGT1_230000-t26_1-p1 [2139-2159]	TGGT1_230000-t26_1-p1 1xPhospho [S2141(97.6)]	0	2281.11	0.787	1.063	0.859	0.496121	0.945333	0.934825	20.36	83.03	38.06	1.25921e+06	1.79465e+06	1.90682e+06	20.11	12.92	46.25		Not Found	Not Found	High	Not Found	High	Peak Found	High	Not Found	Peak Found	Peak Found	Peak Found	High	Not Found	Not Found	Peak Found	Peak Found	Peak Found	Peak Found	High	High	2.392e-05
High	[R].QASTEALLSPGLFSGLPDELR.[A]	1xGln->pyro-Glu [N-Term]; 1xPhospho [S/T]	1.53323e-07	0.00015119	1	1	67	TGGT1_230000-t26_1-p1	TGGT1_230000-t26_1-p1 [2139-2159]		0	2264.08	1.155	1.079	0.988	0.436196	0.701543	0.978012	11.25	30.64	39.71	3.79092e+06	3.05196e+06	3.45348e+06	60.38	58.81	76.39		High	Peak Found	High	Peak Found	High	High	High	Peak Found	High	Peak Found	High	High	High	High	High	High	High	High	High	High	2.392e-05
High	[R].QASSSPPSASSLSPSSPSSGASASAFVESLSPEAR.[K]	1xDeamidated [Q1]; 1xGln->pyro-Glu [N-Term]; 1xPhospho [S]	1.96256e-06	0.00015119	1	1	6	TGGT1_216050-t26_1-p1	TGGT1_216050-t26_1-p1 [67-101]		0	3371.48	1.207	1.44	0.838	0.918881	0.610023	0.934825	56.58	11.83	24.8	4.09497e+06	3.39286e+06	4.36858e+06	16.66	34.86	9.34		Peak Found	Not Found	Not Found	Not Found	Not Found	Peak Found	Peak Found	Peak Found	Peak Found	Not Found	Peak Found	Not Found	Not Found	High	Not Found	Peak Found	Peak Found	Peak Found	High	n/a	2.392e-05
High	[R].QASGEDASASR.[Q]	1xPhospho [S3]; 1xGln->pyro-Glu [N-Term]	0.00127038	0.00015119	1	1	2	TGGT1_283878-t26_1-p1	TGGT1_283878-t26_1-p1 [123-133]	TGGT1_283878-t26_1-p1 1xPhospho [S125]	0	1141.42																No Quan Values	Not Found	Not Found	Not Found	Not Found	Not Found	Not Found	Not Found	Not Found	Not Found	Not Found	High	Not Found	Not Found	Not Found	Not Found	Not Found	Not Found	Not Found	High	High	2.392e-05
High	[K].QANAPAEEIAAGVDTLVHLR.[A]		1.0846e-06	0.00015119	1	1	20	TGGT1_256990-t26_1-p1	TGGT1_256990-t26_1-p1 [96-115]		0	2075.09	2.474	1.492	1.573	0.398981	0.927834	0.934825	30.41	8.1	23.97	3.90985e+06	1.52599e+06	2.31029e+06	17.75	17.15	68.07		Not Found	Not Found	Peak Found	High	High	High	Not Found	Not Found	Not Found	High	High	High	Peak Found	Not Found	High	High	High	High	High	High	2.392e-05
High	[R].QAIGSVDSPCSEVEVCLPK.[D]	2xCarbamidomethyl [C10; C16]	0.000175511	0.00015119	1	1	2	TGGT1_291890-t26_1-p1	TGGT1_291890-t26_1-p1 [227-245]		0	2074.98	100	100	0.866			0.474231	0	0	1.31	4.66526e+06		5.31945e+06	9.8		9.41		Peak Found	Peak Found	Peak Found	Peak Found	Not Found	Not Found	Not Found	Not Found	Not Found	Not Found	Not Found	Not Found	Peak Found	Peak Found	High	Peak Found	Not Found	Not Found	High	High	2.392e-05
High	[R].QAIGSVDSPCSEVEVCLPK.[D]	2xCarbamidomethyl [C10; C16]; 1xGln->pyro-Glu [N-Term]	1.61756e-05	0.00015119	1	1	4	TGGT1_291890-t26_1-p1	TGGT1_291890-t26_1-p1 [227-245]		0	2057.95	100	100	1.182			0.961162	0	0	6.74	4.56415e+06		5.17642e+06	52.84		19.18		Peak Found	Peak Found	Peak Found	Not Found	Not Found	Not Found	Not Found	Not Found	Not Found	Not Found	Not Found	Not Found	High	High	Not Found	Peak Found	Not Found	Not Found	High	High	2.392e-05
High	[K].QALDALLQHVDDEKEQTK.[Q]	1xGln->pyro-Glu [N-Term]	4.14715e-05	0.00015119	1	1	2	TGGT1_212300-t26_1-p1	TGGT1_212300-t26_1-p1 [209-226]		1	2064.02	1.298	1.228	1.398	0.569743	0.591749	0.934825	21.09	36.11	52.06	9.72152e+06	3.7641e+06	8.69221e+06	69.37	66.44	60.94		Peak Found	Peak Found	Peak Found	Peak Found	Peak Found	Peak Found	Peak Found	Peak Found	Peak Found	Peak Found	Not Found	Peak Found	Peak Found	High	Peak Found	Peak Found	Peak Found	Peak Found	High	High	2.392e-05
High	[R].QAENVNSEEEAAMEECFGDMVAEAESLK.[T]	1xCarbamidomethyl [C16]; 1xDeamidated [N6]; 1xPhospho [S7(100)]	1.45452e-06	0.00015119	1	1	4	TGGT1_312200-t26_1-p1	TGGT1_312200-t26_1-p1 [38-65]	TGGT1_312200-t26_1-p1 1xPhospho [S44(100)]	0	3198.25																No Quan Values	Not Found	Not Found	Not Found	Not Found	Not Found	Not Found	Not Found	High	Not Found	Not Found	Not Found	Not Found	Not Found	Not Found	Not Found	Not Found	High	Not Found	High	High	2.392e-05
High	[R].QAENVNSEEEAAMEECFGDMVAEAESLK.[T]	1xCarbamidomethyl [C16]; 1xPhospho [S7(100)]	4.71144e-08	0.00015119	1	1	29	TGGT1_312200-t26_1-p1	TGGT1_312200-t26_1-p1 [38-65]	TGGT1_312200-t26_1-p1 1xPhospho [S44(100)]	0	3197.26	0.6	0.768	1.484	0.582534	0.574254	0.961162	70.15	26.64	27.28	9.04204e+06	1.11697e+07	8.57663e+06	76.5	48.84	86.36		High	Peak Found	Peak Found	High	High	High	High	High	High	High	High	High	Peak Found	High	High	High	High	High	High	High	2.392e-05
High	[R].QAENVNSEEEAAMEECFGDMVAEAESLK.[T]	1xCarbamidomethyl [C16]; 1xDeamidated [N6]; 1xGln->pyro-Glu [N-Term]; 1xPhospho [S7(100)]	8.63675e-05	0.00015119	1	1	6	TGGT1_312200-t26_1-p1	TGGT1_312200-t26_1-p1 [38-65]	TGGT1_312200-t26_1-p1 1xPhospho [S44(100)]	0	3181.22	0.336	3.953	0.165	0.789222	0.534386	0.934825	135.55	118.37	123.69	1.64999e+06	1.94197e+06	7.67624e+06	127.69	136.05	23.7		Peak Found	Peak Found	Not Found	Not Found	High	Peak Found	High	Peak Found	Not Found	Peak Found	Not Found	Not Found	Not Found	Not Found	High	Not Found	Not Found	Not Found	High	High	2.392e-05
High	[R].QAENVNSEEEAAMEECFGDMVAEAESLK.[T]	1xCarbamidomethyl [C16]; 1xGln->pyro-Glu [N-Term]; 1xPhospho [S7(100)]	7.88545e-10	0.00015119	1	1	39	TGGT1_312200-t26_1-p1	TGGT1_312200-t26_1-p1 [38-65]	TGGT1_312200-t26_1-p1 1xPhospho [S44(100)]	0	3180.24	0.828	0.817	1.442	0.677308	0.70915	0.984545	49.48	63.67	8.16	1.63199e+07	1.36462e+07	1.11516e+07	77.58	65.75	103.2		High	High	High	High	High	High	High	High	High	High	High	High	Peak Found	High	High	High	High	High	High	High	2.392e-05
High	[R].QAEHPGAPTQSEMK.[E]	1xOxidation [M13]	1.53096e-05	0.00015119	1	1	8	TGGT1_277080-t26_1-p1	TGGT1_277080-t26_1-p1 [68-81]		0	1526.69	2.122	1.194	2.067	0.422684	0.896113	0.799138	28.49	43.69	3.76	3.03237e+07	1.429e+07	1.84905e+07	57.03	78.36	61.92		High	Peak Found	High	High	Not Found	Peak Found	Peak Found	Peak Found	Peak Found	Peak Found	Peak Found	Peak Found	Peak Found	Peak Found	High	Peak Found	Peak Found	Peak Found	High	High	2.392e-05
High	[K].QAEEQANASQSSETPAEENAQEPK.[Q]	1xDeamidated [N/Q]; 1xPhospho [S9(100)]	7.74214e-10	0.00015119	1	2	9	TGGT1_308810B-t26_1-p1	TGGT1_308810B-t26_1-p1 [151-174]; [199-222]; [247-270]; [271-294]	TGGT1_308810B-t26_1-p1 1xPhospho [S159(100)]; 1xPhospho [S207(100)]; 1xPhospho [S255(100)]; 1xPhospho [S279(100)]	0	2654.07	0.748	1.498	0.5	0.636719	0.990507	0.961162	56.28	55.99	127.41	1.00845e+07	1.34766e+07	2.0186e+07	98.8	44.43	44.68		Peak Found	Peak Found	High	Peak Found	Peak Found	High	Peak Found	Peak Found	Peak Found	Not Found	Not Found	Peak Found	Peak Found	Not Found	Not Found	Peak Found	Peak Found	High	High	High	2.392e-05
High	[R].NVQAPAGVADASQEAGDVVEER.[T]	1xPhospho [S12(100)]	6.59862e-13	0.00015119	3	4	56	TGGT1_410370-t26_1-p1; TGGT1_410360-t26_1-p1; TGGT1_279100-t26_1-p1	TGGT1_410370-t26_1-p1 [37-58]; TGGT1_410360-t26_1-p1 [37-58]; TGGT1_279100-t26_1-p1 [37-58]	TGGT1_410370-t26_1-p1 1xPhospho [S48(100)]; TGGT1_410360-t26_1-p1 1xPhospho [S48(100)]; TGGT1_279100-t26_1-p1 1xPhospho [S48(100)]	0	2292.01	0.777	0.408	1.556	0.602337	0.392632	0.799138	36.65	56.99	24.1	4.08781e+07	5.26149e+07	2.14834e+07	42.66	33.61	38.22	Shared	High	High	High	High	Not Found	High	High	High	High	High	High	High	High	High	High	High	Peak Found	Peak Found	High	High	2.392e-05
High	[R].NVQAPAGVADASQEAGDVVEER.[T]		3.88896e-09	0.00015119	3	4	2	TGGT1_410370-t26_1-p1; TGGT1_410360-t26_1-p1; TGGT1_279100-t26_1-p1	TGGT1_410370-t26_1-p1 [37-58]; TGGT1_410360-t26_1-p1 [37-58]; TGGT1_279100-t26_1-p1 [37-58]		0	2212.05																Not Reliable	Not Found	High	Not Found	Not Found	Not Found	Not Found	Not Found	Not Found	Not Found	Not Found	Not Found	Not Found	Not Found	Not Found	Not Found	Not Found	Not Found	Not Found	High	High	2.392e-05
High	[R].NVPVPVELQIVQEYLCPK.[I]	1xCarbamidomethyl [C16]	1.27037e-09	0.00015119	1	1	42	TGGT1_231630-t26_1-p1	TGGT1_231630-t26_1-p1 [250-267]		0	2125.14	0.73	0.221	2.561	0.592239	0.316626	0.934825	25.02	52.85	43.25	4.18215e+06	9.76182e+06	1.2644e+06	132.31	84.92	128.26		Not Found	Peak Found	High	High	High	High	High	High	High	High	High	High	Peak Found	Peak Found	High	High	Peak Found	High	High	High	2.392e-05
High	[K].NVLSEITPEK.[T]	1xDeamidated [N1]	0.00164141	0.00015119	1	1	10	TGGT1_216880-t26_1-p1	TGGT1_216880-t26_1-p1 [270-279]		0	1130.59	1.188	1.033	1.15	0.514943	0.762477	0.920446	7.92	29.87	13.63	9.44714e+06	6.41671e+06	6.93232e+06	13.63	25.51	20.77		Peak Found	High	Peak Found	Peak Found	High	Peak Found	Peak Found	Peak Found	High	Peak Found	Not Found	Peak Found	Peak Found	High	Peak Found	High	Peak Found	Peak Found	High	High	2.392e-05
High	[R].NRHDSDDEDFDEFGR.[R]	1xPhospho [S5(100)]	2.02942e-10	0.00015119	1	1	26	TGGT1_219300-t26_1-p1	TGGT1_219300-t26_1-p1 [163-177]	TGGT1_219300-t26_1-p1 1xPhospho [S167(100)]	1	1933.7	0.605	0.539	0.861	0.513181	0.277619	0.940005	22.38	5.78	55.31	4.09967e+07	8.68782e+07	4.76304e+07	62.21	16.98	6.65		High	High	Peak Found	High	High	Peak Found	High	High	High	High	High	High	High	Peak Found	High	Peak Found	Peak Found	Peak Found	High	High	2.392e-05
High	[K].NREDDEASAGDEILVFDEEGETDESR.[I]	1xDeamidated [N1]; 1xPhospho [S8(100)]	2.84964e-06	0.00015119	1	1	10	TGGT1_218600-t26_1-p1	TGGT1_218600-t26_1-p1 [681-706]	TGGT1_218600-t26_1-p1 1xPhospho [S688(100)]	1	3008.18	0.179	0.394	0.557	0.398981	0.238079	0.876434	43.4	2.75	16.69	4.75765e+06	2.40559e+07	9.10826e+06	44.84	7.47	6.22		Peak Found	High	High	Not Found	Not Found	Peak Found	Not Found	High	Not Found	Not Found	High	Not Found	Not Found	Peak Found	Peak Found	High	Not Found	Peak Found	High	High	2.392e-05
High	[K].NREDDEASAGDEILVFDEEGETDESR.[I]	1xPhospho [S8(100)]	1.07299e-08	0.00015119	1	1	26	TGGT1_218600-t26_1-p1	TGGT1_218600-t26_1-p1 [681-706]	TGGT1_218600-t26_1-p1 1xPhospho [S688(100)]	1	3007.2	0.68	0.851	0.526	0.519034	0.747934	0.934825	30.24	50.85	7.26	8.53086e+06	1.91797e+07	1.62326e+07	56.31	23.53	22.38		High	High	Not Found	Not Found	Peak Found	Peak Found	High	High	High	High	High	Peak Found	High	High	High	High	High	High	High	High	2.392e-05
High	[K].NQVASAAASAAGSSPGGLASPGASLASGGIATPQQ.[-]	1xDeamidated [N/Q]; 1xPhospho [S9(91.6)]	0.000681498	0.00015119	1	1	21	TGGT1_217820-t26_1-p1	TGGT1_217820-t26_1-p1 [429-463]	TGGT1_217820-t26_1-p1 1xPhospho [S437(91.6)]	0	3090.44	2.387	0.82	1.666	0.650392	0.891029	0.934825	0.24	26.25	64.71	1.20193e+07	5.4338e+06	4.12912e+06	53.04	6.35	40.74		Peak Found	Peak Found	Peak Found	Peak Found	Peak Found	High	Peak Found	Peak Found	Peak Found	High	High	High	High	Peak Found	Peak Found	Peak Found	High	Not Found	High	High	2.392e-05
High	[K].NQVASAAASAAGSSPGGLASPGASLASGGIATPQQ.[-]	1xPhospho [S9(95.1)]	1.15298e-06	0.00015119	1	1	28	TGGT1_217820-t26_1-p1	TGGT1_217820-t26_1-p1 [429-463]	TGGT1_217820-t26_1-p1 1xPhospho [S437(95.1)]	0	3089.45	0.664	0.88	0.755	0.452963	0.610473	0.896215	10.98	23.06	14.31	1.93949e+07	3.41338e+07	2.81794e+07	24.03	18.27	34.53		Peak Found	Peak Found	High	High	High	High	Peak Found	High	High	Peak Found	High	High	High	High	High	High	Peak Found	High	High	High	2.392e-05
High	[R].NQSADNITAMTVFFK.[K]		1.50536e-07	0.00015119	1	1	26	TGGT1_231850-t26_1-p1	TGGT1_231850-t26_1-p1 [314-328]		0	1686.82	1.065	1.176	0.835	0.657497	0.792307	0.99978	17.09	58.48	6.08	1.02757e+07	6.28244e+06	1.231e+07	35.15	50.41	56.51		Peak Found	High	High	Peak Found	Peak Found	High	High	High	High	High	High	High	High	High	High	High	Peak Found	Peak Found	High	High	2.392e-05
High	[R].NQPGFVLLGR.[T]		0.000217377	0.00015119	1	1	18	TGGT1_226960-t26_1-p1	TGGT1_226960-t26_1-p1 [734-743]		0	1100.62	1.127	1.103	1.022	0.931746	0.853149	0.939492	35.37	53.04	13.01	9.57959e+06	8.49645e+06	9.36888e+06	72.18	37.82	83.96		High	High	Peak Found	Peak Found	Peak Found	Peak Found	High	High	Peak Found	High	Peak Found	Peak Found	High	High	High	High	Peak Found	Peak Found	High	High	2.392e-05
High	[R].NQLLEGIEAVAGAVR.[V]		3.15442e-07	0.00015119	1	1	40	TGGT1_240600-t26_1-p1	TGGT1_240600-t26_1-p1 [107-121]		0	1539.85	0.872	0.921	0.941	0.488676	0.532027	0.934825	14.39	13.08	13.25	5.47625e+06	7.22522e+06	5.82262e+06	74.83	70.01	69.65		High	High	High	High	Peak Found	High	High	High	High	High	Peak Found	Peak Found	High	High	Peak Found	High	Peak Found	Not Found	High	High	2.392e-05
High	[K].NQLAEKEEFEAK.[Q]		3.09709e-07	0.00015119	1	1	6	TGGT1_273760-t26_1-p1	TGGT1_273760-t26_1-p1 [586-597]		1	1435.71	1.828	1.305	2.113	0.474995	0.917404	0.934825	54.68	81.24	84.75	5.5611e+07	2.01761e+07	2.51883e+07	87.38	121.57	31.67		Peak Found	High	Peak Found	Peak Found	Peak Found	Peak Found	High	High	Peak Found	Peak Found	Peak Found	Peak Found	Not Found	Peak Found	Peak Found	Peak Found	Peak Found	Peak Found	High	High	2.392e-05
High	[K].NPVVAQLFAGIVMEK.[G]	1xOxidation [M13]	9.25197e-07	0.00015119	1	1	18	TGGT1_235470-t26_1-p1	TGGT1_235470-t26_1-p1 [620-634]		0	1631.88	3.625	7.891	0.735	0.451945	0.279051	0.965137	10.77	62.34	83.92	1.75259e+06	423114	3.33864e+06	118.3	13.32	59.51		Peak Found	Peak Found	High	High	Peak Found	Peak Found	Peak Found	Peak Found	Peak Found	Not Found	Peak Found	Not Found	High	High	High	High	Not Found	Not Found	High	High	2.392e-05
High	[K].NPVVAQLFAGIVMEK.[G]		6.05846e-05	0.00015119	1	1	16	TGGT1_235470-t26_1-p1	TGGT1_235470-t26_1-p1 [620-634]		0	1615.89	3.584	7.759	0.771	0.803202	0.707702	0.920446	140.49	105.94	12.63	2.01329e+06	561733	4.35873e+06	69.74	138.07	59.64		Not Found	Not Found	High	High	High	Peak Found	High	High	Peak Found	Peak Found	Not Found	Peak Found	Peak Found	Not Found	High	Peak Found	Not Found	Not Found	High	High	2.392e-05
High	[R].NPSHVNELCSPK.[V]	1xCarbamidomethyl [C9]	2.07836e-05	0.00015119	1	1	4	ENSEMBL:ENSBTAP00000007350	ENSEMBL:ENSBTAP00000007350 [60-71]		0	1381.65	1.392	0.59	2.652	0.824974	0.484785	0.934825	89.33	51.94	95.86	2.93329e+07	2.10763e+07	9.74468e+06	8.28	79.88	94.24		High	Peak Found	Not Found	Not Found	Not Found	Not Found	High	Peak Found	Peak Found	Peak Found	Not Found	Not Found	Peak Found	Peak Found	Peak Found	Peak Found	Peak Found	Peak Found	High	High	2.392e-05
High	[K].NPIQVFVNAVENGGPR.[E]	1xDeamidated [N12]	4.27587e-05	0.00015119	1	1	12	TGGT1_242330-t26_1-p1	TGGT1_242330-t26_1-p1 [95-110]		0	1711.88	0.534	0.61	0.876	0.422684	0.493753	0.988744	2.54	56.94	16.59	3.43552e+06	6.43259e+06	3.92209e+06	72.08	56.9	87.17		Peak Found	High	Peak Found	Peak Found	Peak Found	Peak Found	Peak Found	High	Peak Found	High	Peak Found	Peak Found	High	High	Peak Found	High	Peak Found	Peak Found	High	High	2.392e-05
High	[K].NPGIMVGMEEK.[D]	1xDeamidated [N1]	0.00047526	0.00015119	1	1	2	TGGT1_209030-t26_1-p1	TGGT1_209030-t26_1-p1 [41-51]		0	1205.55	0.65	0.599	1.616	0.671442	0.372903	0.935434	23.92	35.08	52.53	9.09278e+06	1.39948e+07	8.77753e+06	58.61	13.09	23.92		Not Found	Not Found	Peak Found	Not Found	Peak Found	Peak Found	Not Found	Not Found	Not Found	Not Found	Not Found	Not Found	Peak Found	Not Found	High	Peak Found	Not Found	Peak Found	High	High	2.392e-05
High	[K].NPGIMVGMEEK.[D]		3.01776e-05	0.00015119	1	1	9	TGGT1_209030-t26_1-p1	TGGT1_209030-t26_1-p1 [41-51]		0	1204.57	1.648	1.608	1.025	0.498105	0.599944	0.982309	45.92	74.6	32.56	7.33989e+07	4.23374e+07	7.16025e+07	39.25	12.18	63.8		High	Peak Found	Peak Found	High	Peak Found	High	Peak Found	Peak Found	Peak Found	Peak Found	Peak Found	Peak Found	High	Peak Found	Peak Found	Peak Found	High	Peak Found	High	High	2.392e-05
High	[R].NPFSDEEAAEPFLEQAGESR.[S]	1xPhospho [S4(100)]	1.35476e-05	0.00015119	1	1	8	TGGT1_311220-t26_1-p1	TGGT1_311220-t26_1-p1 [843-862]	TGGT1_311220-t26_1-p1 1xPhospho [S846(100)]	0	2302.95	0.859	0.646	1.44	0.919182	0.63783	0.940005	79.86	43.54	28.83	3.10998e+06	3.62178e+06	2.37627e+06	20.98	42.6	25.44		Peak Found	Peak Found	Peak Found	Peak Found	High	Peak Found	Not Found	Peak Found	Peak Found	Peak Found	Peak Found	Peak Found	High	High	Peak Found	Peak Found	High	Peak Found	High	High	2.392e-05
High	[K].NPEQSFELVR.[G]		0.0015921	0.00015119	1	1	2	TGGT1_259550-t26_1-p1	TGGT1_259550-t26_1-p1 [629-638]		0	1218.61	1.25	0.577	1.51	0.776423	0.588742	0.934825	57.31	27.85	49.84	4.70276e+06	3.90558e+06	1.89805e+06	32.54	25.16	75.08		High	Peak Found	Peak Found	Peak Found	Not Found	Not Found	Peak Found	Peak Found	Not Found	Not Found	Peak Found	Not Found	Peak Found	Peak Found	Peak Found	Peak Found	Not Found	Not Found	High	High	7.097e-05
High	[R].NPENTIFDAK.[R]		8.25643e-06	0.00015119	1	1	38	TGGT1_273760-t26_1-p1	TGGT1_273760-t26_1-p1 [62-71]		0	1148.56	1.4	1.35	1.109	0.660632	0.747823	0.982155	19.5	33.46	8.61	2.46322e+08	1.55497e+08	2.09968e+08	49.15	31.4	63.76		High	High	High	High	High	High	High	High	High	High	High	High	High	High	High	High	High	High	High	High	2.392e-05
High	[K].NPEIVNTASVSPAGAFDASSK.[L]		1.58546e-11	0.00015119	1	1	30	TGGT1_263300-t26_1-p1	TGGT1_263300-t26_1-p1 [35-55]		0	2062.01	1.801	1.836	1.153	0.418111	0.249123	0.961162	21.43	6.85	35.03	2.62256e+07	1.45629e+07	2.2739e+07	22.8	45.4	50.7		High	High	High	High	Not Found	Not Found	High	High	Peak Found	Not Found	Not Found	Not Found	High	High	Peak Found	Peak Found	Not Found	Not Found	High	High	2.392e-05
High	[R].NPDAGVATAVQSVIQHQTFK.[R]		3.36109e-06	0.00015119	1	1	7	TGGT1_312630-t26_1-p1	TGGT1_312630-t26_1-p1 [9-28]		0	2111.09	0.69	1.255	0.905	0.696103	0.915588	0.961162	43.81	26.99	48.43	4.20089e+06	6.09178e+06	7.64406e+06	78.63	29.92	73.17		Peak Found	Peak Found	Not Found	Peak Found	Peak Found	Peak Found	Peak Found	Peak Found	Peak Found	High	High	Peak Found	High	High	Peak Found	Peak Found	Peak Found	Peak Found	High	High	2.392e-05
High	[R].NPAQALVEMTLAEQQSR.[N]		1.32901e-08	0.00015119	1	1	18	TGGT1_231850-t26_1-p1	TGGT1_231850-t26_1-p1 [297-313]		0	1885.94	0.862	0.776	0.984	0.622906	0.663462	0.983058	28.22	55.88	17.02	1.50095e+07	1.74052e+07	1.35014e+07	64.89	35.22	73.61		High	High	Peak Found	Peak Found	High	High	High	High	Peak Found	Peak Found	Peak Found	Peak Found	High	High	High	Peak Found	Peak Found	Peak Found	High	High	2.392e-05
High	[K].NNVLPNVHLHK.[W]	1xDeamidated [N]	0.000212127	0.00015119	1	1	21	TGGT1_263050-t26_1-p1	TGGT1_263050-t26_1-p1 [148-158]		0	1285.7	1.794	1.268	0.967	0.518431	0.415868	0.989832	8.54	8.81	31.96	3.3488e+07	2.17203e+07	3.05534e+07	13.91	41.69	22.99		High	Peak Found	High	Peak Found	Peak Found	Peak Found	High	Peak Found	High	Peak Found	Peak Found	High	Peak Found	Peak Found	High	Peak Found	High	High	High	High	2.392e-05
High	[K].NNVLPNVHLHK.[W]		0.00053703	0.00015119	1	1	10	TGGT1_263050-t26_1-p1	TGGT1_263050-t26_1-p1 [148-158]		0	1284.72	1.079	1.288	1.162	0.905394	0.921969	0.938811	58.22	27.75	41.27	2.70994e+07	1.52623e+07	2.33299e+07	60.12	54.52	79.44		Peak Found	High	Peak Found	Peak Found	Peak Found	Peak Found	Peak Found	Peak Found	Peak Found	Peak Found	Peak Found	High	High	Peak Found	High	High	Peak Found	Peak Found	High	High	2.392e-05
High	[-].NRIPESGGDNSVFDIFELTGAAR.[K]	1xDeamidated [N]	6.59982e-05	0.00015119	1	1	6	Q28194	Q28194 [1-23]		1	2466.19	0.241	0.115	1.132	0.533608	0.448349	0.934825	116.02	130.87	20.9	566842	3.44846e+06	428640	34.61	89.71	12.2		Not Found	Peak Found	Not Found	Peak Found	Not Found	Not Found	High	High	Peak Found	Peak Found	Peak Found	Peak Found	Peak Found	Peak Found	Peak Found	Peak Found	Not Found	Peak Found	High	High	2.392e-05
High	[R].QAVTNPENTVFATK.[R]		4.65418e-08	0.00015119	1	1	30	TGGT1_251780-t26_1-p1	TGGT1_251780-t26_1-p1 [162-175]		0	1519.78	2.051	1.734	1.182	0.422684	0.296552	0.896215	40.16	27.08	11.06	2.77834e+07	1.1211e+07	2.18662e+07	12.99	40.11	21.01		High	High	High	Peak Found	High	High	High	High	Peak Found	High	Peak Found	High	High	High	High	High	High	High	High	High	2.392e-05
High	[K].NRQDSLSPGAAR.[E]	2xPhospho [S5(100); S7(100)]	0.00047526	0.00015119	1	1	36	TGGT1_209850-t26_1-p1	TGGT1_209850-t26_1-p1 [583-594]	TGGT1_209850-t26_1-p1 2xPhospho [S587(100); S589(100)]	1	1431.58	0.311	0.58	0.537	0.398981	0.556519	0.896215	18.09	74.91	44.48	7.6435e+07	1.57869e+08	1.15811e+08	51.29	67.9	52.25		Peak Found	High	High	High	High	High	High	High	Peak Found	High	High	High	High	High	High	High	High	Peak Found	High	High	2.392e-05
High	[R].NRSLEDAGLVHASDASVR.[D]	1xPhospho [S3]	1.85749e-06	0.00015119	1	1	18	TGGT1_253750-t26_1-p1	TGGT1_253750-t26_1-p1 [3935-3952]	TGGT1_253750-t26_1-p1 1xPhospho [S3937]	1	1976.92	0.744	0.645	1.179	0.469532	0.433162	0.934825	3.03	8.39	11.25	2.2954e+07	3.24957e+07	2.09535e+07	13.23	23.31	35.26		Peak Found	Peak Found	High	High	Peak Found	High	Peak Found	Peak Found	High	High	High	High	Peak Found	High	Peak Found	High	Peak Found	Peak Found	High	High	2.392e-05
High	[K].NVLSEITPEK.[T]		9.46617e-05	0.00015119	1	1	34	TGGT1_216880-t26_1-p1	TGGT1_216880-t26_1-p1 [270-279]		0	1129.61	1.43	1.382	1.033	0.538387	0.54399	0.988004	4.96	16.65	5.16	1.36934e+08	9.26663e+07	1.28052e+08	55.62	42.44	62.37		High	High	High	High	High	High	High	High	High	High	High	High	High	High	High	High	High	Peak Found	High	High	2.392e-05
High	[R].NVELSPLLPDEIAAEVK.[M]		2.08629e-06	0.00015119	1	1	22	TGGT1_205510-t26_1-p1	TGGT1_205510-t26_1-p1 [223-239]		0	1837	1.399	1.392	1.005	0.654432	0.590879	0.994098	66.66	55.42	17.95	9.09148e+06	8.0654e+06	1.02911e+07	47.73	76.81	52.24		High	High	High	High	Peak Found	Not Found	Peak Found	High	High	High	Peak Found	Peak Found	High	High	High	High	Peak Found	Not Found	High	High	2.392e-05
High	[K].NTQLVLPVADPSK.[R]		1.17704e-05	0.00015119	1	1	16	TGGT1_263850-t26_1-p1	TGGT1_263850-t26_1-p1 [108-120]		0	1381.77	1.549	1.372	0.81	0.671442	0.408427	0.976563	39.2	25.35	34.01	1.19236e+07	6.08971e+06	8.3524e+06	64.79	48.58	75.23		Peak Found	High	High	High	Peak Found	Peak Found	Peak Found	High	Peak Found	High	Not Found	Peak Found	High	High	High	Peak Found	Not Found	Peak Found	High	High	2.392e-05
High	[K].NTPFEVGFLTDASCK.[V]	1xCarbamidomethyl [C14]	1.04311e-07	0.00015119	1	1	4	TGGT1_290940-t26_1-p1	TGGT1_290940-t26_1-p1 [100-114]		0	1685.78	1.355	1.288	0.915	0.806601	0.422874	0.934825	71.66	6.8	25.18	3.20853e+06	3.1302e+06	6.15399e+06	44.14	35.97	39.75		Peak Found	Peak Found	Peak Found	Peak Found	Not Found	Peak Found	Not Found	Peak Found	Peak Found	Not Found	Not Found	Not Found	High	High	Peak Found	Peak Found	Not Found	Not Found	High	High	2.392e-05
High	[K].NTLETGDSLRLLSFDELFK.[S]	2xPhospho [S8(100); S13(100)]	2.69082e-07	0.00015119	1	1	12	TGGT1_209600-t26_1-p1	TGGT1_209600-t26_1-p1 [71-89]	TGGT1_209600-t26_1-p1 2xPhospho [S78(100); S83(100)]	1	2358.07	0.192	0.206	0.992	0.506283	0.484116	0.937252	20.32	119.51	9.88	2.89489e+06	5.9777e+06	970856	81.14	73.82	112.59		Peak Found	Peak Found	Peak Found	High	Peak Found	Peak Found	Peak Found	Peak Found	Peak Found	Peak Found	High	High	Peak Found	Peak Found	Peak Found	High	Peak Found	Not Found	High	High	2.392e-05
High	[R].NTALNTVVHPSFASSDEEDEGSVASK.[C]	2xPhospho [S14(99.9); S15(99.8)]	1.46004e-07	0.00015119	1	1	34	TGGT1_311480-t26_1-p1	TGGT1_311480-t26_1-p1 [338-363]	TGGT1_311480-t26_1-p1 2xPhospho [S351(99.9); S352(99.8)]	0	2851.17	0.546	0.692	0.878	0.586417	0.479023	0.982657	66.3	42.27	16.66	2.29572e+07	4.20643e+07	2.08414e+07	20.97	35.66	22.3		High	High	High	High	Peak Found	High	High	High	High	High	High	High	High	High	High	High	High	High	High	High	2.392e-05
High	[R].NSVSSDENRAEAVVGNVEGLMK.[R]	2xPhospho [S4(100); S5(100)]	3.51611e-05	0.00015119	1	1	15	TGGT1_297720-t26_1-p1	TGGT1_297720-t26_1-p1 [1029-1050]	TGGT1_297720-t26_1-p1 2xPhospho [S1032(100); S1033(100)]	1	2465.04	0.399	0.423	1.169	0.521334	0.384506	0.967923	93.57	54.35	72.51	3.57602e+06	8.9606e+06	2.27121e+06	45.59	29.58	65.67		High	Peak Found	Peak Found	Peak Found	Peak Found	Peak Found	Peak Found	Peak Found	Peak Found	High	Peak Found	High	Peak Found	High	High	Peak Found	High	Peak Found	High	High	2.392e-05
High	[R].NSSSMLDASK.[L]	1xOxidation [M5]; 1xPhospho [S2(97.3)]	0.000808599	0.00015119	1	1	16	TGGT1_219690-t26_1-p1	TGGT1_219690-t26_1-p1 [125-134]	TGGT1_219690-t26_1-p1 1xPhospho [S126(97.3)]	0	1135.43	0.073	0.46	0.987	0.504305	0.547988	0.934825	45.17	84.5	12.18	5.08875e+06	1.04076e+07	4.72986e+06	95.04	116.24	57.9		High	High	Peak Found	Peak Found	Not Found	Not Found	Peak Found	High	High	High	High	High	Peak Found	Peak Found	Peak Found	Peak Found	Peak Found	Peak Found	High	High	2.392e-05
High	[R].NSSPGEPGDDFR.[G]	1xPhospho [S3(100)]	0.000530508	0.00015119	1	1	12	TGGT1_208970-t26_1-p1	TGGT1_208970-t26_1-p1 [114-125]	TGGT1_208970-t26_1-p1 1xPhospho [S116(100)]	0	1357.51	0.513	0.727	0.705	0.648169	0.136573	0.961162	100.4	1.2	100.86	5.48698e+07	1.00059e+08	7.33575e+07	79.58	19.75	20.34		Peak Found	Peak Found	Peak Found	High	Peak Found	Peak Found	Peak Found	Peak Found	High	High	High	High	High	Peak Found	Peak Found	Peak Found	Peak Found	Peak Found	High	High	2.392e-05
High	[K].NSSEEDAARLSGDDAAGASLLCVR.[S]	1xCarbamidomethyl [C22]; 1xDeamidated [N1]; 1xPhospho [S11(100)]	0.00149789	0.00015119	1	1	5	TGGT1_218960-t26_1-p1	TGGT1_218960-t26_1-p1 [143-166]	TGGT1_218960-t26_1-p1 1xPhospho [S153(100)]	1	2545.09	0.713	0.483	1.122	0.422684	0.426281	0.977162	1.06	10.14	46.87	3.1743e+06	5.2966e+06	4.0178e+06	44.53	34.03	28.18		Not Found	Peak Found	Peak Found	Not Found	Peak Found	High	Peak Found	Not Found	Peak Found	Not Found	Peak Found	Peak Found	Peak Found	Not Found	Peak Found	Peak Found	High	High	High	High	0.0001164
High	[K].NSSEEDAARLSGDDAAGASLLCVR.[S]	1xCarbamidomethyl [C22]; 1xPhospho [S11(100)]	4.1534e-07	0.00015119	1	1	14	TGGT1_218960-t26_1-p1	TGGT1_218960-t26_1-p1 [143-166]	TGGT1_218960-t26_1-p1 1xPhospho [S153(100)]	1	2544.1	0.713	0.874	1.074	0.829075	0.8332	0.992718	2.51	51.33	3.07	6.70237e+06	5.62096e+06	7.5118e+06	33.74	31.71	38.66		High	High	High	High	Not Found	Not Found	Peak Found	Peak Found	Peak Found	High	Peak Found	Not Found	Peak Found	High	Peak Found	Peak Found	Peak Found	Not Found	High	High	2.392e-05
High	[R].NSPSVSAPSTPAR.[S]	1xPhospho [S2(100)]	4.03771e-06	0.00015119	1	1	24	TGGT1_250820-t26_1-p1	TGGT1_250820-t26_1-p1 [55-67]	TGGT1_250820-t26_1-p1 1xPhospho [S56(100)]	0	1350.6	1.203	0.648	1.213	0.866032	0.655024	0.963948	54.09	77.24	64.2	4.27824e+07	5.60986e+07	3.52685e+07	51.11	49.72	5.73		High	High	High	High	High	Peak Found	Peak Found	Peak Found	High	High	High	High	High	Peak Found	High	High	Peak Found	Peak Found	High	High	2.392e-05
High	[K].NSIVAIDATPFK.[A]	1xDeamidated [N1]	4.16305e-06	0.00015119	1	1	30	TGGT1_245460-t26_1-p1	TGGT1_245460-t26_1-p1 [99-110]		0	1276.68	2.435	2.185	1.115	0.422684	0.249072	0.994098	14.3	14.24	0.06	2.95941e+07	1.21521e+07	2.65518e+07	5.15	39.39	24.69		High	High	High	High	Peak Found	High	High	Peak Found	High	High	High	Peak Found	High	High	High	High	High	High	High	High	2.392e-05
High	[K].NSIVAIDATPFK.[A]		1.48144e-06	0.00015119	1	1	28	TGGT1_245460-t26_1-p1	TGGT1_245460-t26_1-p1 [99-110]		0	1275.69	1.198	1.505	0.988	0.492863	0.572871	0.992724	16.08	6.85	28.54	3.69199e+07	2.37398e+07	3.73731e+07	46.57	49.24	65.05		High	High	High	High	High	Peak Found	High	High	Peak Found	Peak Found	High	High	High	High	High	High	High	Peak Found	High	High	2.392e-05
High	[R].NSLLPVEK.[V]	1xDeamidated [N1]	0.00101356	0.00015119	1	1	36	TGGT1_273760-t26_1-p1	TGGT1_273760-t26_1-p1 [314-321]		0	900.504	1.759	1.306	1.347	0.485081	0.381034	0.934825	55.08	10.88	3.81	5.55644e+07	3.22976e+07	4.21817e+07	9.43	32.76	14.15		High	High	High	High	High	High	High	High	High	High	High	High	High	High	High	High	High	High	High	High	2.392e-05
High	[R].NSFAEETFSHLMR.[T]	1xPhospho [S/T]	0.000254817	0.00015119	1	1	5	TGGT1_221870-t26_1-p1	TGGT1_221870-t26_1-p1 [964-976]	TGGT1_221870-t26_1-p1 1xPhospho [S/T]	0	1648.68	0.6	0.599	1.002	0.729025	0.339254	0.961162	65.78	13.21	54.71	3.23753e+06	4.85595e+06	3.19362e+06	65.71	9.34	32.72		Peak Found	Peak Found	High	Peak Found	Not Found	Peak Found	Peak Found	Peak Found	Peak Found	High	High	Peak Found	Peak Found	Peak Found	Peak Found	Peak Found	Not Found	Not Found	High	High	2.392e-05
High	[R].NSDFFDGQAPVDSLRPTNAGVDSKGTDDHLTTSMDKASVESQLPR.[R]	1xDeamidated [N/Q]; 2xPhospho [S38; S]	0.00135858	0.00015119	1	1	4	TGGT1_203310-t26_1-p1	TGGT1_203310-t26_1-p1 [40-84]	TGGT1_203310-t26_1-p1 2xPhospho [S77; S]	2	4967.17	0.426	0.641	0.664	0.398981	0.46166	0.934825	1.18	31.15	37.93	3.70046e+06	8.68992e+06	5.25696e+06	34.89	58.74	8.85		Peak Found	Peak Found	Not Found	Not Found	Not Found	Not Found	Not Found	Not Found	Peak Found	Peak Found	High	High	Not Found	Not Found	Peak Found	Peak Found	Not Found	Not Found	High	High	2.392e-05
High	[R].NSDFFDGQAPVDSLRPTNAGVDSK.[G]	1xDeamidated [N/Q]; 1xPhospho [S23(100)]	0.000577879	0.00015119	1	1	15	TGGT1_203310-t26_1-p1	TGGT1_203310-t26_1-p1 [40-63]	TGGT1_203310-t26_1-p1 1xPhospho [S62(100)]	0	2618.14	0.793	0.757	0.973	0.601616	0.583817	0.949562	40.44	48.23	10.72	2.20937e+07	2.60223e+07	2.27176e+07	49.42	42.23	42.12		Peak Found	High	High	High	Peak Found	High	Peak Found	Peak Found	High	Peak Found	Peak Found	High	Not Found	High	Peak Found	High	High	Peak Found	High	High	2.392e-05
High	[R].NSDFFDGQAPVDSLRPTNAGVDSK.[G]	1xPhospho [S23(100)]	1.12086e-05	0.00015119	1	1	28	TGGT1_203310-t26_1-p1	TGGT1_203310-t26_1-p1 [40-63]	TGGT1_203310-t26_1-p1 1xPhospho [S62(100)]	0	2617.16	0.85	0.494	1.389	0.602337	0.377297	0.946259	12.27	38.4	35.25	4.57364e+07	5.21209e+07	2.65991e+07	64.4	3.62	46.92		High	High	Peak Found	High	High	High	High	High	High	High	High	High	High	High	High	Peak Found	Peak Found	Peak Found	High	High	2.392e-05
High	[R].NSDFFDGQAPVDSLRPTNAGVDSK.[G]	1xDeamidated [N/Q]	4.42551e-06	0.00015119	1	1	29	TGGT1_203310-t26_1-p1	TGGT1_203310-t26_1-p1 [40-63]		0	2538.17	2.249	2.308	0.974	0.903403	0.353527	0.934825	24.2	23.29	0.78	3.50381e+07	2.2775e+07	3.96193e+07	67.16	37.79	20.63		Not Found	High	High	High	High	High	Peak Found	High	Peak Found	Peak Found	Peak Found	Peak Found	High	High	High	High	High	High	High	High	2.392e-05
High	[R].NSDFFDGQAPVDSLRPTNAGVDSK.[G]		2.50997e-08	0.00015119	1	1	42	TGGT1_203310-t26_1-p1	TGGT1_203310-t26_1-p1 [40-63]		0	2537.19	1.51	1.501	1.006	0.485081	0.651302	0.978555	9.29	37.2	22.31	1.37452e+08	9.10166e+07	1.36581e+08	61	46.44	74.63		High	High	High	High	High	High	High	High	High	High	Peak Found	High	High	High	High	High	High	High	High	High	2.392e-05
High	[R].NSCVAAGGDSDEDALVTGHR.[R]	1xCarbamidomethyl [C3]; 1xPhospho [S10(100)]	4.41525e-07	0.00015119	1	1	2	TGGT1_232080-t26_1-p1	TGGT1_232080-t26_1-p1 [981-1000]	TGGT1_232080-t26_1-p1 1xPhospho [S990(100)]	0	2110.85	0.871	0.631	1.067	0.82797	0.758245	0.989832	76.32	75.97	43.35	1.69875e+07	2.41582e+07	1.5251e+07	41.29	46.69	17.54		Peak Found	Peak Found	High	Peak Found	Peak Found	Peak Found	Peak Found	Peak Found	Peak Found	Peak Found	Peak Found	Peak Found	Peak Found	Peak Found	Peak Found	Peak Found	Peak Found	Peak Found	High	High	2.392e-05
High	[R].NRSPPPASSPNSMVFSFPISTNISPSSR.[G]	1xPhospho [S3(100)]	0.000182068	0.00015119	1	1	3	TGGT1_260600-t26_1-p1	TGGT1_260600-t26_1-p1 [488-515]	TGGT1_260600-t26_1-p1 1xPhospho [S490(100)]	1	3041.42	0.336	0.55	0.607	0.372536	0.489396	0.996207	0.66	43.73	10.95	7.92627e+06	2.37197e+07	1.30475e+07	16.64	27.23	57.99		Not Found	Peak Found	Peak Found	Peak Found	High	Peak Found	Peak Found	Not Found	Peak Found	Peak Found	Peak Found	Peak Found	Not Found	Not Found	High	Not Found	Not Found	Peak Found	High	High	2.392e-05
High	[R].NRSDESLRGGIDGSETSGK.[K]	2xPhospho [S3; S6]	1.449e-05	0.00015119	1	1	19	TGGT1_263660-t26_1-p1	TGGT1_263660-t26_1-p1 [118-136]	TGGT1_263660-t26_1-p1 2xPhospho [S120; S123]	2	2124.86	0.489	0.788	0.909	0.724664	0.542621	0.974673	114.19	36.43	82.12	1.32788e+07	2.8347e+07	2.92715e+07	107.24	17.7	34.95		Peak Found	High	Peak Found	Peak Found	Peak Found	High	Peak Found	High	High	Peak Found	High	Peak Found	High	High	High	High	High	Peak Found	High	High	2.392e-05
High	[R].QLSVAFAESVETEEELKER.[Q]	1xGln->pyro-Glu [N-Term]; 1xPhospho [S3(100)]	4.42173e-09	0.00015119	1	1	13	TGGT1_258470-t26_1-p1	TGGT1_258470-t26_1-p1 [48-66]	TGGT1_258470-t26_1-p1 1xPhospho [S50(100)]	1	2257.03	6.338	0.645	9.825	0.64419	0.683212	0.934825	140.09	85.53	144.8	5.15813e+06	739332	524992	105.28	21.72	59.98		Not Found	Not Found	High	High	Peak Found	Peak Found	Peak Found	Peak Found	Not Found	Not Found	Not Found	Not Found	Not Found	Not Found	Peak Found	Peak Found	Peak Found	Peak Found	High	High	2.392e-05
High	[K].QCIVLPISDK.[V]	1xCarbamidomethyl [C2]; 1xGln->pyro-Glu [N-Term]	0.000770044	0.00015119	1	1	4	TGGT1_300260-t26_1-p1	TGGT1_300260-t26_1-p1 [734-743]		0	1155.61	1.676	1.248	1.548	0.615074	0.528125	0.990667	22.62	32.33	16.25	3.24675e+06	2.91894e+06	3.64364e+06	41.86	25.2	50.33		Peak Found	Peak Found	Peak Found	Peak Found	Peak Found	Peak Found	Peak Found	Not Found	Not Found	Not Found	Peak Found	Not Found	High	Peak Found	High	Peak Found	Peak Found	Peak Found	High	High	2.392e-05
High	[K].QDAAAAAEAADHFAQVSAFNAMQSALTK.[I]	1xDeamidated [N/Q]; 1xGln->pyro-Glu [N-Term]	1.31093e-06	0.00015119	1	1	2	TGGT1_311470-t26_1-p1	TGGT1_311470-t26_1-p1 [400-427]		0	2819.29																Not Reliable	Not Found	Not Found	Not Found	High	Not Found	Not Found	Not Found	Not Found	Not Found	Not Found	Not Found	Not Found	Not Found	Not Found	Not Found	Not Found	Not Found	Not Found	High	High	2.392e-05
High	[R].QICPAGTTSSCTSK.[A]	2xCarbamidomethyl [C3; C11]	4.49698e-07	0.00015119	1	1	30	TGGT1_233460-t26_1-p1	TGGT1_233460-t26_1-p1 [100-113]		0	1497.67	1.31	1.741	0.717	0.659482	0.489149	0.934825	48.76	49.72	42.02	7.84839e+07	7.75212e+07	2.97664e+08	89.13	58.08	56.45		Peak Found	High	High	High	High	High	High	Peak Found	Peak Found	High	High	High	High	High	Peak Found	High	High	High	High	High	2.392e-05
High	[R].QICPAGTTSSCTSK.[A]	2xCarbamidomethyl [C3; C11]; 1xGln->pyro-Glu [N-Term]	2.50629e-06	0.00015119	1	1	32	TGGT1_233460-t26_1-p1	TGGT1_233460-t26_1-p1 [100-113]		0	1480.64	2.107	1.893	0.996	0.419962	0.265725	0.960751	23.77	9.1	27.14	1.98632e+08	8.34309e+07	1.57976e+08	44.25	34.4	19.23		High	High	High	High	High	High	Peak Found	High	Peak Found	High	High	Peak Found	High	High	High	High	High	High	High	High	2.392e-05
High	[K].QLCLSLHVVPGPDEQSPALAEEEK.[L]	1xCarbamidomethyl [C3]; 1xGln->pyro-Glu [N-Term]	0.000298702	0.00015119	1	1	7	TGGT1_288360-t26_1-p1	TGGT1_288360-t26_1-p1 [229-252]		0	2629.28	3.842	1.778	2.114	0.406188	0.25357	0.896215	28.29	8.6	12.61	6.54506e+06	1.92414e+06	3.22332e+06	11.21	37.18	31.6		Peak Found	Peak Found	High	Peak Found	Not Found	Not Found	High	Peak Found	Not Found	Peak Found	Not Found	Not Found	High	High	Peak Found	Peak Found	Not Found	Not Found	High	High	2.392e-05
High	[K].QLAPSGLLLVTGPFK.[V]		6.73231e-07	0.00015119	1	1	36	TGGT1_313390-t26_1-p1	TGGT1_313390-t26_1-p1 [192-206]		0	1540.91	1.504	0.709	0.812	0.959967	0.958319	0.989832	58.12	9.19	75.11	3.71312e+07	2.54125e+07	3.29652e+07	37.07	49.86	57.91		High	High	High	High	High	High	High	High	High	High	High	High	High	High	High	High	High	High	High	High	2.392e-05
High	[K].QLAPSGLLLVTGPFK.[V]	1xGln->pyro-Glu [N-Term]	6.94129e-07	0.00015119	1	1	36	TGGT1_313390-t26_1-p1	TGGT1_313390-t26_1-p1 [192-206]		0	1523.88	1.867	1.357	0.988	0.787615	0.713262	0.985422	48.09	58.32	66.86	3.38162e+07	1.91678e+07	2.28085e+07	39.38	40.73	35.68		High	High	High	High	High	High	High	High	High	High	High	High	High	High	High	High	High	High	High	High	2.392e-05
High	[R].QKVEEELNK.[I]	1xGln->pyro-Glu [N-Term]	0.000487018	0.00015119	1	1	21	TGGT1_263090-t26_1-p1	TGGT1_263090-t26_1-p1 [156-164]		1	1099.56	1.717	2.371	0.724	0.864689	0.337716	0.934825	0.46	20.43	60.26	1.47234e+08	9.40675e+07	2.53815e+08	83.14	49.94	15.97		High	High	Not Found	Peak Found	High	High	Peak Found	Peak Found	Peak Found	Peak Found	Peak Found	Peak Found	High	High	High	High	High	High	High	High	2.392e-05
High	[K].QKPDGIFQEDGPVIHQEMIGGFR.[D]	1xDeamidated [Q16]; 1xGln->pyro-Glu [N-Term]	0.000478172	0.00015119	1	1	2	Q2UVX4	Q2UVX4 [1111-1133]		0	2582.23																Not Reliable	Not Found	Not Found	Not Found	Not Found	Not Found	Not Found	Not Found	Not Found	Not Found	Not Found	Not Found	Not Found	Not Found	Not Found	Not Found	Not Found	Not Found	High	High	High	2.392e-05
High	[K].QKPDGIFQEDGPVIHQEMIGGFR.[D]	1xGln->pyro-Glu [N-Term]	0.000179856	0.00015119	1	1	5	Q2UVX4	Q2UVX4 [1111-1133]		0	2581.25	0.926	1.166	0.875	0.96886	0.868008	0.965084	107.21	22.07	15.06	9.22742e+06	5.6122e+06	6.54125e+06	45.84	98.43	35.15		Peak Found	High	Peak Found	Peak Found	Peak Found	Peak Found	High	Peak Found	Peak Found	Peak Found	Peak Found	Peak Found	Peak Found	Peak Found	Peak Found	Peak Found	Peak Found	High	High	High	2.392e-05
High	[K].QKEVESVCTPIITK.[L]	1xCarbamidomethyl [C8]	1.94319e-05	0.00015119	1	1	10	TGGT1_273760-t26_1-p1	TGGT1_273760-t26_1-p1 [598-611]		1	1631.87	1.784	1.742	1.024	0.520242	0.440338	0.940005	67.95	26.87	11.45	3.02435e+07	1.73074e+07	3.01462e+07	8.16	55.89	22.97		Peak Found	Peak Found	High	High	Peak Found	Peak Found	High	High	Peak Found	Peak Found	Peak Found	Peak Found	Peak Found	Peak Found	High	Peak Found	Peak Found	Peak Found	High	High	2.392e-05
High	[K].QKEVESVCTPIITK.[L]	1xCarbamidomethyl [C8]; 1xGln->pyro-Glu [N-Term]	2.22625e-07	0.00015119	1	1	24	TGGT1_273760-t26_1-p1	TGGT1_273760-t26_1-p1 [598-611]		1	1614.84	1.842	1.608	1.094	0.494913	0.266809	0.968348	55.16	7	44.18	3.91697e+07	2.28871e+07	3.68043e+07	31.59	19.18	7.35		High	High	High	High	High	High	Peak Found	High	Peak Found	Peak Found	Peak Found	Peak Found	High	High	High	High	High	Peak Found	High	High	2.392e-05
High	[K].QLDDGDFDLVFDK.[G]	1xGln->pyro-Glu [N-Term]	6.93062e-05	0.00015119	1	1	16	TGGT1_310070-t26_1-p1	TGGT1_310070-t26_1-p1 [102-114]		0	1509.67	1.413	1.194	1.276	0.390501	0.408427	0.934825	4.02	14.44	6.12	4.3873e+06	3.19106e+06	3.43847e+06	22.27	27.41	39.08		High	High	High	High	Peak Found	High	Peak Found	Peak Found	Peak Found	Peak Found	Peak Found	Peak Found	Peak Found	High	High	High	Peak Found	Peak Found	High	High	2.392e-05
High	[R].QKEEADDEDDDEEDFGGLVQSAEIVSFNK.[L]	1xDeamidated [Q]	5.69917e-05	0.00015119	1	1	5	TGGT1_219140-t26_1-p1	TGGT1_219140-t26_1-p1 [158-186]		1	3259.39	2.208	0.798	2.642	0.447768	0.925078	0.896215	52.48	70.86	7.01	8.61265e+06	4.14568e+06	3.30799e+06	25.87	60.74	20.9		Not Found	Not Found	Not Found	Not Found	Not Found	Not Found	High	Not Found	High	Peak Found	Not Found	Peak Found	High	Peak Found	Peak Found	Peak Found	Not Found	Peak Found	High	High	2.392e-05
High	[R].QKEEADDEDDDEEDFGGLVQSAEIVSFNK.[L]	1xDeamidated [Q20]; 1xGln->pyro-Glu [N-Term]	1.23968e-09	0.00015119	1	1	6	TGGT1_219140-t26_1-p1	TGGT1_219140-t26_1-p1 [158-186]		1	3242.37	1.488	1.649	1.053	0.506283	0.260201	0.992718	42.06	10.74	54.01	7.57464e+06	4.22443e+06	6.96465e+06	49.83	25.61	15.93		Not Found	Not Found	Not Found	Not Found	Peak Found	High	High	Not Found	Peak Found	Not Found	Peak Found	Peak Found	Not Found	Peak Found	Not Found	High	Not Found	Peak Found	High	High	2.392e-05
High	[R].QKEEADDEDDDEEDFGGLVQSAEIVSFNK.[L]	1xGln->pyro-Glu [N-Term]	1.0486e-10	0.00015119	1	1	20	TGGT1_219140-t26_1-p1	TGGT1_219140-t26_1-p1 [158-186]		1	3241.38	0.552	0.977	1.083	0.918245	0.926401	0.989832	26.15	96.05	82.43	1.02257e+07	5.04099e+06	7.6135e+06	80.2	97.16	31.03		High	High	High	High	Peak Found	High	High	Peak Found	Not Found	Peak Found	Not Found	Not Found	High	High	High	Peak Found	High	Peak Found	High	High	2.392e-05
High	[R].QHSSGAGGAR.[G]	1xGln->pyro-Glu [N-Term]; 1xPhospho [S3(99.9)]	0.000880769	0.00015119	1	1	8	TGGT1_298610-t26_1-p1	TGGT1_298610-t26_1-p1 [663-672]	TGGT1_298610-t26_1-p1 1xPhospho [S665(99.9)]	0	990.379	0.142	0.626	0.061	0.440121	0.85137	0.934825	91.68	95.44	138.94	56354.5	360010	4.98249e+06	105.67	157.56	88.48		Not Found	Not Found	Peak Found	Peak Found	Peak Found	High	Peak Found	Peak Found	Peak Found	Peak Found	High	High	High	Peak Found	Peak Found	Peak Found	Peak Found	Peak Found	High	High	2.392e-05
High	[R].QHRDSENEGGVK.[N]	1xGln->pyro-Glu [N-Term]; 1xPhospho [S5(100)]	0.000606822	0.00015119	1	1	2	TGGT1_252340-t26_1-p1	TGGT1_252340-t26_1-p1 [1124-1135]	TGGT1_252340-t26_1-p1 1xPhospho [S1128(100)]	1	1418.57	100		100				0		0	1.30106e+07			43.1				Not Found	Not Found	Not Found	Not Found	High	Peak Found	Not Found	Not Found	Not Found	Not Found	Not Found	Not Found	Not Found	Not Found	Not Found	Not Found	Not Found	Not Found	High	High	2.392e-05
High	[R].QHPGRDESDTEGGPGLAPTR.[S]	1xPhospho [S8]; 1xGln->pyro-Glu [N-Term]	3.66984e-05	0.00015119	1	1	2	TGGT1_257430-t26_1-p1	TGGT1_257430-t26_1-p1 [959-978]	TGGT1_257430-t26_1-p1 1xPhospho [S966]	1	2139.91	1.171	0.456	1.92	0.666476	0.314185	0.83889	37.44	9.72	19.81	6.71833e+06	7.67663e+06	3.49907e+06	43.6	20.87	5.42		Peak Found	Peak Found	Peak Found	High	Peak Found	Not Found	Peak Found	Peak Found	Not Found	Peak Found	Not Found	Peak Found	Not Found	Not Found	Peak Found	Not Found	Not Found	Peak Found	High	High	2.392e-05
High	[K].QGVTLSPEASDSEEEAAAEDASEEDVPR.[D]	1xGln->pyro-Glu [N-Term]; 4xPhospho [T4(99.6); S10(100); S12(100); S22(100)]	5.49391e-05	0.00015119	1	1	1	TGGT1_260320-t26_1-p1	TGGT1_260320-t26_1-p1 [197-224]	TGGT1_260320-t26_1-p1 4xPhospho [T200(99.6); S206(100); S208(100); S218(100)]	0	3221.1	2.076	0.62	1.999	0.452203	0.598714	0.888432	59.79	20.29	22.31	1.12979e+07	4.93073e+06	5.65296e+06	15.84	40.36	40.69		Not Found	Not Found	Not Found	Not Found	High	Peak Found	Not Found	Not Found	Not Found	Peak Found	Peak Found	Not Found	Not Found	Not Found	Not Found	Not Found	Peak Found	Peak Found	High	n/a	2.392e-05
High	[K].QGVTLSPEASDSEEEAAAEDASEEDVPR.[D]	1xDeamidated [Q1]; 1xGln->pyro-Glu [N-Term]; 3xPhospho [T4(100); S6(100); S10(99.5)]	1.76882e-06	0.00015119	1	1	4	TGGT1_260320-t26_1-p1	TGGT1_260320-t26_1-p1 [197-224]	TGGT1_260320-t26_1-p1 3xPhospho [T200(100); S202(100); S206(99.5)]	0	3142.12	1.364	0.831	1.229	0.793516	0.772208	0.934825	41.34	56.97	26.37	8.23382e+06	7.06396e+06	5.87159e+06	33.8	23.18	24.13		Not Found	High	Not Found	Not Found	Not Found	Not Found	Not Found	Not Found	Not Found	Peak Found	Not Found	High	Not Found	Peak Found	Peak Found	Not Found	Peak Found	Not Found	High	n/a	2.392e-05
High	[K].QGVTLSPEASDSEEEAAAEDASEEDVPR.[D]	1xGln->pyro-Glu [N-Term]; 3xPhospho [T4(94.9); S10(99.7); S12(99.7)]	4.54174e-08	0.00015119	1	1	14	TGGT1_260320-t26_1-p1	TGGT1_260320-t26_1-p1 [197-224]	TGGT1_260320-t26_1-p1 3xPhospho [T200(94.9); S206(99.7); S208(99.7)]	0	3141.14	1.095	0.892	1.161	0.962089	0.439699	0.818717	2.42	8.14	8.74	9.99693e+06	9.1328e+06	8.61499e+06	36.79	48.48	41		High	Peak Found	Not Found	Not Found	High	High	Not Found	Not Found	High	Peak Found	Peak Found	Peak Found	Not Found	High	Peak Found	Peak Found	Peak Found	Peak Found	High	High	2.392e-05
High	[K].QGTVVEEVEEETPTTAAR.[G]	1xGln->pyro-Glu [N-Term]; 1xPhospho [T]	0.000137442	0.00015119	1	1	2	TGGT1_312330-t26_1-p1	TGGT1_312330-t26_1-p1 [1789-1806]		0	2008.87	1.497	0.63	2.021	0.93448	0.270118	0.934825	12.61	10.88	40.75	4.82104e+06	3.22066e+06	2.30222e+06	55.7	9.57	15.13		Peak Found	High	Not Found	Not Found	Not Found	Not Found	Peak Found	Not Found	Not Found	Peak Found	Not Found	Not Found	Not Found	Peak Found	Not Found	Peak Found	Not Found	Peak Found	High	High	2.392e-05
High	[R].QGTGYMVGHHTMSSTMGGAAPAVFVDEDAEPSPR.[G]	1xDeamidated [Q1]; 2xPhospho [T/S/Y]; 1xGln->pyro-Glu [N-Term]; 1xOxidation [M]	0.00116634	0.00015119	1	1	14	TGGT1_219270-t26_1-p1	TGGT1_219270-t26_1-p1 [24-57]		0	3650.43																No Quan Values	Not Found	Not Found	Not Found	Not Found	Not Found	Not Found	Not Found	Not Found	Not Found	Not Found	Not Found	Not Found	Not Found	High	High	High	Not Found	Not Found	High	n/a	2.392e-05
High	[R].QKEEADDEDDDEEDFGGLVQSAEIVSFNK.[L]		1.43684e-06	0.00015119	1	1	12	TGGT1_219140-t26_1-p1	TGGT1_219140-t26_1-p1 [158-186]		1	3258.41	1.068	0.449	1.851	0.832436	0.699141	0.759065	68.01	25.39	27.63	8.67895e+06	4.5093e+06	5.76185e+06	47.04	78.63	53.05		High	Peak Found	High	High	Peak Found	Not Found	High	Peak Found	Not Found	Not Found	Not Found	Not Found	Peak Found	High	Peak Found	High	Peak Found	Peak Found	High	High	2.392e-05
High	[K].QLDDGDFDLVFDK.[G]		2.47583e-06	0.00015119	1	1	10	TGGT1_310070-t26_1-p1	TGGT1_310070-t26_1-p1 [102-114]		0	1526.7	0.909	0.771	1.18	0.906136	0.551024	0.759065	53.35	41.54	2.11	3.52242e+07	2.47973e+07	2.65528e+07	45.24	69.19	45.21		High	High	High	Peak Found	Peak Found	Peak Found	Peak Found	Peak Found	Peak Found	Peak Found	Peak Found	Peak Found	High	High	Peak Found	Peak Found	Peak Found	Peak Found	High	High	2.392e-05
High	[K].QLDFDVFNALDVMENK.[S]	1xGln->pyro-Glu [N-Term]	0.000111649	0.00015119	1	1	4	TGGT1_209160-t26_1-p1	TGGT1_209160-t26_1-p1 [411-426]		0	1880.87	100	100	14.8			0.54779	0	0	29.95	1.67182e+06		109939	3.57		31.2		Not Found	Not Found	High	High	Not Found	Not Found	Not Found	Not Found	Not Found	Not Found	Not Found	Not Found	Not Found	Not Found	Not Found	Not Found	Peak Found	Peak Found	High	High	2.392e-05
High	[K].QLEEIAEHTK.[V]	1xGln->pyro-Glu [N-Term]	9.75997e-05	0.00015119	1	1	36	TGGT1_232350-t26_1-p1	TGGT1_232350-t26_1-p1 [219-228]		0	1180.58	1.818	1.509	0.993	0.416696	0.270118	0.992718	4.7	1.31	22.68	1.75639e+08	9.48838e+07	1.76799e+08	2.52	23.84	19.41		High	High	High	High	High	High	High	High	High	High	High	High	High	High	High	High	High	High	High	High	2.392e-05
High	[K].QLSGTNAGSAAGK.[K]		0.000272537	0.00015119	1	1	8	TGGT1_321680-t26_1-p1	TGGT1_321680-t26_1-p1 [53-65]		0	1161.59	0.723	0.593	1.209	0.765785	0.569825	0.934825	8.38	68.76	6.55	4.42827e+06	3.31869e+06	1.96683e+06	68.55	85.85	43.2		High	High	Peak Found	High	Peak Found	Peak Found	High	Peak Found	Peak Found	Not Found	Not Found	Not Found	Peak Found	High	Peak Found	Peak Found	Peak Found	Peak Found	High	High	2.392e-05
High	[R].QLQQTGEVDSEGEEESEENNDGKPGPDAGGQAPLSEAEGVGER.[E]	2xDeamidated [N/Q]; 1xPhospho [T5(100)]	2.05311e-05	0.00015119	1	1	5	TGGT1_311500-t26_1-p1	TGGT1_311500-t26_1-p1 [121-163]	TGGT1_311500-t26_1-p1 1xPhospho [T125(100)]	0	4507.87																No Quan Values	Not Found	Not Found	Not Found	Not Found	Not Found	Not Found	Not Found	High	Not Found	Not Found	Not Found	Not Found	Not Found	Not Found	Not Found	Not Found	Not Found	Not Found	High	High	2.392e-05
High	[R].QLQQTGEVDSEGEEESEENNDGKPGPDAGGQAPLSEAEGVGER.[E]	1xDeamidated [N/Q]; 1xPhospho [T5(100)]	2.51581e-07	0.00015119	1	1	9	TGGT1_311500-t26_1-p1	TGGT1_311500-t26_1-p1 [121-163]	TGGT1_311500-t26_1-p1 1xPhospho [T125(100)]	0	4506.88	0.839	0.629	1.191	0.582467	0.278657	0.978806	11.27	8.37	17.79	1.24723e+07	1.48739e+07	1.12079e+07	30.52	38.05	29.04		Peak Found	High	Peak Found	Not Found	Peak Found	Peak Found	Not Found	Peak Found	Not Found	High	Peak Found	Not Found	High	Peak Found	Not Found	Peak Found	Peak Found	Not Found	High	High	2.392e-05
High	[R].QLQQTGEVDSEGEEESEENNDGKPGPDAGGQAPLSEAEGVGER.[E]	2xDeamidated [N19; N20]; 1xGln->pyro-Glu [N-Term]; 1xPhospho [T5(95.9)]	9.67891e-06	0.00015119	1	1	3	TGGT1_311500-t26_1-p1	TGGT1_311500-t26_1-p1 [121-163]	TGGT1_311500-t26_1-p1 1xPhospho [T125(95.9)]	0	4490.84	0.457	0.672	0.724	0.45202	0.325058	0.937252	1.29	9.71	51.16	7.64702e+06	1.67181e+07	1.05589e+07	49.62	15.93	3.73		Peak Found	High	Peak Found	Not Found	Not Found	Not Found	Not Found	Not Found	Not Found	Not Found	Not Found	Not Found	Not Found	Not Found	Not Found	Not Found	Not Found	Not Found	High	High	2.392e-05
High	[R].QLQQTGEVDSEGEEESEENNDGKPGPDAGGQAPLSEAEGVGER.[E]	1xDeamidated [N/Q]; 1xGln->pyro-Glu [N-Term]; 1xPhospho [T5(100)]	2.02175e-09	0.00015119	1	1	25	TGGT1_311500-t26_1-p1	TGGT1_311500-t26_1-p1 [121-163]	TGGT1_311500-t26_1-p1 1xPhospho [T125(100)]	0	4489.85	0.698	0.691	1.01	0.477678	0.249123	0.978555	30.78	8.45	22.94	1.2906e+07	1.86449e+07	1.28833e+07	19.37	44.75	38.64		Peak Found	High	Not Found	Not Found	High	High	High	Not Found	Not Found	Peak Found	Peak Found	High	High	Peak Found	Peak Found	Peak Found	High	Peak Found	High	High	2.392e-05
High	[R].QLQQTGEVDSEGEEESEENNDGKPGPDAGGQAPLSEAEGVGER.[E]	1xGln->pyro-Glu [N-Term]; 1xPhospho [T/S]	3.68075e-09	0.00015119	1	1	6	TGGT1_311500-t26_1-p1	TGGT1_311500-t26_1-p1 [121-163]		0	4488.87	1.028	0.695	1.348	0.843662	0.402389	0.839208	19.35	30.98	19.56	1.46741e+07	1.47369e+07	1.02401e+07	24.65	37.2	10.7		Not Found	Not Found	High	High	High	Peak Found	Not Found	Not Found	Peak Found	Not Found	Peak Found	Peak Found	Not Found	Not Found	Not Found	Not Found	Not Found	Not Found	High	High	2.392e-05
High	[K].QIQELIEAVVLPMTHK.[E]	1xGln->pyro-Glu [N-Term]	9.56129e-06	0.00015119	1	1	4	TGGT1_300310-t26_1-p1	TGGT1_300310-t26_1-p1 [181-196]		0	1832	0.098	0.035	2.579	0.553108	0.408427	0.737587	138.89	139.57	11.75	625603	8.45469e+06	279936	28.39	101.7	10.36		Not Found	Not Found	High	Peak Found	Peak Found	High	Peak Found	Peak Found	Not Found	Not Found	Peak Found	Peak Found	Not Found	Not Found	Not Found	Not Found	Peak Found	Peak Found	High	High	2.392e-05
High	[K].QLQDSVDK.[A]		0.000864781	0.00015119	1	1	4	TGGT1_313390-t26_1-p1	TGGT1_313390-t26_1-p1 [282-289]		0	932.468	1.312	1.82	0.644	0.452203	0.73092	0.992767	17.18	17.64	1.6	6.00332e+06	4.9049e+06	9.31538e+06	100.34	80.32	9.42		High	Peak Found	Peak Found	Peak Found	Peak Found	High	Peak Found	Peak Found	Peak Found	Not Found	Peak Found	Peak Found	Peak Found	Peak Found	Not Found	Peak Found	Peak Found	Peak Found	High	High	2.392e-05
High	[K].QLNEERTNSVDEAAAAVVQQSPEPAAVIR.[K]	1xDeamidated [N/Q]; 2xPhospho [T7(100); S9(100)]	3.9012e-05	0.00015119	1	1	5	TGGT1_293470-t26_1-p1	TGGT1_293470-t26_1-p1 [69-97]	TGGT1_293470-t26_1-p1 2xPhospho [T75(100); S77(100)]	1	3253.48	0.803	0.457	1.531	0.451945	0.260201	0.880941	0.8	19.9	30.42	4.97833e+06	6.16284e+06	3.25142e+06	12.51	32.88	39.26		Not Found	Peak Found	Peak Found	Peak Found	Peak Found	Peak Found	Peak Found	Peak Found	Peak Found	High	Not Found	High	Peak Found	Not Found	Not Found	Not Found	Peak Found	Not Found	High	n/a	2.392e-05
High	[K].QLNEERTNSVDEAAAAVVQQSPEPAAVIR.[K]	2xPhospho [T7(100); S9(100)]	3.90707e-07	0.00015119	1	1	2	TGGT1_293470-t26_1-p1	TGGT1_293470-t26_1-p1 [69-97]	TGGT1_293470-t26_1-p1 2xPhospho [T75(100); S77(100)]	1	3252.49	0.569	1.193	0.405	0.406188	0.867909	0.947287	22.95	58.28	15.64	2.83672e+06	5.37686e+06	6.41644e+06	48.8	45.92	42.93		Peak Found	Not Found	Not Found	Peak Found	Not Found	Not Found	Not Found	Not Found	Peak Found	Peak Found	High	Not Found	Peak Found	Peak Found	High	Peak Found	Not Found	Peak Found	High	n/a	2.392e-05
High	[K].QLNEERTNSVDEAAAAVVQQSPEPAAVIR.[K]	1xDeamidated [N/Q]; 1xPhospho [S9(97.1)]; 1xGln->pyro-Glu [N-Term]	1.21358e-05	0.00015119	1	1	4	TGGT1_293470-t26_1-p1	TGGT1_293470-t26_1-p1 [69-97]	TGGT1_293470-t26_1-p1 1xPhospho [S77(97.1)]	1	3156.48																No Quan Values	Not Found	Not Found	High	High	Not Found	Not Found	Not Found	Not Found	Not Found	Not Found	Not Found	Not Found	Not Found	Not Found	Not Found	Not Found	Not Found	Not Found	High	High	2.392e-05
High	[R].QLLIQSPPGTVTKPDAVQIIK.[G]		2.15105e-06	0.00015119	1	1	34	TGGT1_311240-t26_1-p1	TGGT1_311240-t26_1-p1 [305-325]		0	2246.31	1.158	1.761	0.646	0.467563	0.390391	0.934825	2.53	35.4	32.26	2.15072e+07	1.7285e+07	2.92214e+07	25.81	17.12	24.86		High	High	High	High	High	High	High	High	High	High	High	Peak Found	High	High	High	High	High	High	High	High	2.392e-05
High	[R].QLLIQSPPGTVTKPDAVQIIK.[G]	1xGln->pyro-Glu [N-Term]	1.23604e-05	0.00015119	1	1	47	TGGT1_311240-t26_1-p1	TGGT1_311240-t26_1-p1 [305-325]		0	2229.29	2.311	1.599	1.085	0.502476	0.326362	0.995425	22.19	8.25	60.94	2.7092e+07	1.2054e+07	2.95214e+07	13.74	45.55	37.56		High	High	High	High	High	High	High	High	High	High	Peak Found	High	High	High	High	High	High	High	High	High	2.392e-05
High	[R].QIHPGQLFGEGALSSSAVSPR.[G]	2xPhospho [S15(99.9); S19(100)]	4.34137e-09	0.00015119	1	1	14	TGGT1_260540-t26_1-p1	TGGT1_260540-t26_1-p1 [447-467]	TGGT1_260540-t26_1-p1 2xPhospho [S461(99.9); S465(100)]	0	2298.03	0.729	0.842	0.951	0.601215	0.534099	0.989832	53.38	21.12	14.51	1.58021e+07	2.1668e+07	1.61873e+07	3.98	38.12	12.02		Peak Found	High	Peak Found	Peak Found	High	High	Peak Found	Peak Found	Peak Found	High	High	High	Peak Found	Peak Found	Peak Found	High	Peak Found	Peak Found	High	High	2.392e-05
High	[R].QIHPGQLFGEGALSSSAVSPR.[G]	1xDeamidated [Q6]; 1xGln->pyro-Glu [N-Term]; 2xPhospho [S15(99.9); S19(100)]	0.000159159	0.00015119	1	1	8	TGGT1_260540-t26_1-p1	TGGT1_260540-t26_1-p1 [447-467]	TGGT1_260540-t26_1-p1 2xPhospho [S461(99.9); S465(100)]	0	2281.99																Not Reliable	High	Not Found	Not Found	Not Found	High	Not Found	Not Found	Not Found	Not Found	Not Found	Not Found	Not Found	Not Found	Not Found	Not Found	High	High	Not Found	High	High	2.392e-05
High	[R].QIHPGQLFGEGALSSSAVSPR.[G]	1xGln->pyro-Glu [N-Term]; 2xPhospho [S15(99.9); S19(100)]	3.64448e-08	0.00015119	1	1	35	TGGT1_260540-t26_1-p1	TGGT1_260540-t26_1-p1 [447-467]	TGGT1_260540-t26_1-p1 2xPhospho [S461(99.9); S465(100)]	0	2281.01	0.946	0.93	1.017	0.780839	0.758169	0.97135	24.4	16.6	1.9	1.22346e+07	1.29375e+07	1.20319e+07	20.24	39.84	27.2		High	Peak Found	High	High	High	High	Peak Found	Peak Found	High	High	High	High	High	High	High	High	High	High	High	High	2.392e-05
High	[R].QIHPGQLFGEGALSSSAVSPR.[G]	1xPhospho [S19(100)]	9.49493e-09	0.00015119	1	1	30	TGGT1_260540-t26_1-p1	TGGT1_260540-t26_1-p1 [447-467]	TGGT1_260540-t26_1-p1 1xPhospho [S465(100)]	0	2218.07	0.728	0.888	0.873	0.717644	0.974055	0.934825	7.51	29.81	16.75	2.18147e+07	3.12518e+07	2.49942e+07	2.5	30.5	9.52		Peak Found	Peak Found	High	High	High	Peak Found	High	High	High	High	High	High	High	High	High	High	High	High	High	High	2.392e-05
High	[R].QIHPGQLFGEGALSSSAVSPR.[G]	1xPhospho [S19(100)]; 1xGln->pyro-Glu [N-Term]	1.05349e-08	0.00015119	1	1	57	TGGT1_260540-t26_1-p1	TGGT1_260540-t26_1-p1 [447-467]	TGGT1_260540-t26_1-p1 1xPhospho [S465(100)]	0	2201.04	1.163	1.858	0.65	0.511417	0.518715	0.935252	1.49	76.25	7.23	2.63979e+07	1.88685e+07	3.50635e+07	20.55	36.68	22.83		High	High	High	High	High	High	High	High	High	High	Peak Found	High	High	High	High	High	High	High	High	High	2.392e-05
High	[R].QLFEPFGSITSAK.[V]		2.58408e-06	0.00015119	1	1	36	TGGT1_224850-t26_1-p1	TGGT1_224850-t26_1-p1 [407-419]		0	1424.74	1.912	1.686	1.134	0.485081	0.296552	0.983058	21.87	9.67	11.46	1.93774e+07	9.97298e+06	1.69728e+07	4.5	39.58	21.47		High	High	High	High	High	High	High	High	High	High	High	High	High	High	High	High	High	High	High	High	2.392e-05
High	[R].QLFEPFGSITSAK.[V]	1xGln->pyro-Glu [N-Term]	0.000207004	0.00015119	1	1	8	TGGT1_224850-t26_1-p1	TGGT1_224850-t26_1-p1 [407-419]		0	1407.72	2.494	1.986	1.256	0.503092	0.340872	0.967923	86.11	39.66	31.16	1.26296e+07	6.28869e+06	1.24918e+07	17.7	58.32	29.76		Peak Found	Peak Found	Peak Found	Peak Found	High	Peak Found	High	Peak Found	Peak Found	Peak Found	Peak Found	Peak Found	High	High	Peak Found	Peak Found	Peak Found	Peak Found	High	High	2.392e-05
High	[R].QLEVESSPMEGR.[V]	1xPhospho [S6]	2.55856e-05	0.00015119	1	1	4	TGGT1_226570-t26_1-p1	TGGT1_226570-t26_1-p1 [23-34]	TGGT1_226570-t26_1-p1 1xPhospho [S28]	0	1441.6	1.06	1.098	0.838	0.783396	0.781616	0.934825	26.32	22.66	39.04	1.32383e+07	1.68546e+07	1.47034e+07	44.56	24.68	31.76		Peak Found	Peak Found	Peak Found	Peak Found	Peak Found	Peak Found	Peak Found	Peak Found	Peak Found	Peak Found	Peak Found	Peak Found	Peak Found	Peak Found	Peak Found	Peak Found	High	High	High	High	2.392e-05
High	[R].QLEVESSPMEGR.[V]	1xGln->pyro-Glu [N-Term]; 1xPhospho [S6(100)]	3.34827e-05	0.00015119	1	1	18	TGGT1_226570-t26_1-p1	TGGT1_226570-t26_1-p1 [23-34]	TGGT1_226570-t26_1-p1 1xPhospho [S28(100)]	0	1424.58	1.163	2.034	1.023	0.740762	0.603631	0.946259	52.9	37.61	17.97	1.31063e+07	1.46421e+07	1.28152e+07	21.91	54.39	75.93		Peak Found	Peak Found	Peak Found	Peak Found	High	High	Peak Found	High	Peak Found	Peak Found	Peak Found	High	Peak Found	Peak Found	High	High	High	High	High	High	2.392e-05
High	[R].QLEKEDSRLREEEEASLASPQR.[A]	1xPhospho [S7]; 1xGln->pyro-Glu [N-Term]	7.71943e-06	0.00015119	1	1	11	TGGT1_233030-t26_1-p1	TGGT1_233030-t26_1-p1 [49-70]	TGGT1_233030-t26_1-p1 1xPhospho [S55]	3	2663.23	0.965	0.979	1.123	0.706592	0.748764	0.934825	6.71	22.53	1.51	2.97832e+07	3.09072e+07	2.62759e+07	28.17	60.81	33.82		High	High	High	High	Peak Found	Peak Found	Peak Found	Not Found	High	High	Peak Found	Peak Found	High	High	High	High	High	Peak Found	n/a	High
High	[R].QGTGYMVGHHTMSSTMGGAAPAVFVDEDAEPSPR.[G]	1xGln->pyro-Glu [N-Term]; 1xOxidation [M]; 2xPhospho [T11(93.8); S/T/Y]	7.278e-05	0.00015119	1	1	6	TGGT1_219270-t26_1-p1	TGGT1_219270-t26_1-p1 [24-57]	TGGT1_219270-t26_1-p1 2xPhospho [T34(93.8); S/T/Y]	0	3649.45																No Quan Values	Not Found	Not Found	Not Found	High	Not Found	Not Found	Not Found	Not Found	Not Found	Not Found	Not Found	Not Found	Not Found	Not Found	Not Found	Not Found	Not Found	High	High	High	2.392e-05
High	[R].QGTGYMVGHHTMSSTMGGAAPAVFVDEDAEPSPR.[G]	1xDeamidated [Q1]; 1xPhospho [T3(82)]	0.000367685	0.00015119	1	1	12	TGGT1_219270-t26_1-p1	TGGT1_219270-t26_1-p1 [24-57]	TGGT1_219270-t26_1-p1 1xPhospho [T26(82)]	0	3571.5	0.762	1.18	0.514	0.519873	0.542863	0.920446	14.17	26.85	60.94	6.82707e+06	8.95751e+06	9.70903e+06	49.28	10.2	19.04		Peak Found	Not Found	Peak Found	Peak Found	High	High	Not Found	Not Found	Peak Found	Not Found	Not Found	Peak Found	Not Found	Not Found	Not Found	Not Found	Not Found	Not Found	High	High	2.392e-05
High	[R].QGTGYMVGHHTMSSTMGGAAPAVFVDEDAEPSPR.[G]	1xDeamidated [Q1]; 1xGln->pyro-Glu [N-Term]; 1xOxidation [M]; 1xPhospho [T3(98.8)]	1.01406e-06	0.00015119	1	1	14	TGGT1_219270-t26_1-p1	TGGT1_219270-t26_1-p1 [24-57]	TGGT1_219270-t26_1-p1 1xPhospho [T26(98.8)]	0	3570.46																No Quan Values	High	High	High	Not Found	Not Found	Not Found	Not Found	Not Found	Not Found	High	Not Found	Not Found	Not Found	Not Found	Not Found	Not Found	Not Found	High	High	n/a	2.392e-05
High	[R].QGTGYMVGHHTMSSTMGGAAPAVFVDEDAEPSPR.[G]	1xGln->pyro-Glu [N-Term]; 1xOxidation [M]; 1xPhospho [T3(100)]	7.64279e-05	0.00015119	1	1	44	TGGT1_219270-t26_1-p1	TGGT1_219270-t26_1-p1 [24-57]	TGGT1_219270-t26_1-p1 1xPhospho [T26(100)]	0	3569.48	0.644	0.992	0.635	0.457696	0.658614	0.830925	29.01	3.25	26.55	8.98136e+06	1.24852e+07	1.23844e+07	33.91	6.75	21.56		High	Peak Found	High	High	Peak Found	Peak Found	Peak Found	Peak Found	High	High	Peak Found	Peak Found	Peak Found	High	High	High	High	Peak Found	High	High	2.392e-05
High	[K].QELLCTYAALILSDDKMDVTAENIQK.[L]	1xCarbamidomethyl [C5]	2.06094e-06	0.00015119	1	1	6	TGGT1_260260-t26_1-p1	TGGT1_260260-t26_1-p1 [76-101]		1	2982.48	100	100	4.821			0.836162	0	0	84.76	1.17276e+07		2.21761e+06	55.82		22.74		Not Found	Not Found	High	High	High	Not Found	Not Found	Not Found	Not Found	Not Found	Not Found	Not Found	Not Found	Not Found	Not Found	Not Found	Not Found	Not Found	High	High	2.392e-05
High	[K].QELLCTYAALILSDDKMDVTAENIQK.[L]	1xCarbamidomethyl [C5]; 1xGln->pyro-Glu [N-Term]	1.38509e-06	0.00015119	1	1	11	TGGT1_260260-t26_1-p1	TGGT1_260260-t26_1-p1 [76-101]		1	2965.45	100	100	8.593			0.944613	0	0	18.73	1.42536e+07		2.1133e+06	78.61		80.8		Not Found	Not Found	High	High	High	Peak Found	Not Found	Not Found	Not Found	Not Found	Not Found	Not Found	Not Found	Not Found	Peak Found	Peak Found	High	High	High	High	2.392e-05
High	[R].QEGFDDPRPSLR.[G]		0.000656974	0.00015119	1	1	18	TGGT1_271970-t26_1-p1	TGGT1_271970-t26_1-p1 [7-18]		0	1416.69	1.689	1.349	1.312	0.485081	0.392632	0.934825	43.5	6.83	7.64	2.45466e+07	1.25632e+07	2.4903e+07	25.6	33.96	26.32		Peak Found	High	High	High	High	High	High	Peak Found	Peak Found	Peak Found	High	Peak Found	High	High	High	High	High	High	High	High	2.392e-05
High	[K].QEEIEVEVPQVK.[F]		0.00039566	0.00015119	1	1	3	TGGT1_220270-t26_1-p1	TGGT1_220270-t26_1-p1 [225-236]		0	1426.74	3.945	2.925	1.226	0.447993	0.278657	0.994098	91.49	13.61	14.84	1.11931e+07	3.53416e+06	9.38815e+06	49.86	40.76	15.71		High	High	Peak Found	Peak Found	Peak Found	Peak Found	Peak Found	Peak Found	Not Found	Not Found	Peak Found	Not Found	Peak Found	Peak Found	Peak Found	Peak Found	Peak Found	Peak Found	High	High	2.392e-05
High	[R].QDSSSATMGGANLQTSVAALSGTLPGTPPELR.[R]	1xPhospho [T27(100)]	1.23787e-07	0.00015119	1	1	18	TGGT1_308870-t26_1-p1	TGGT1_308870-t26_1-p1 [624-655]	TGGT1_308870-t26_1-p1 1xPhospho [T650(100)]	0	3194.5	1.009	0.873	1.154	0.835389	0.920429	0.992718	43.22	79.04	0.24	1.50759e+07	2.04551e+07	1.30672e+07	42.33	60.51	22.3		High	High	High	Peak Found	High	High	Peak Found	High	Peak Found	Peak Found	Peak Found	Peak Found	High	High	Peak Found	High	Peak Found	High	High	High	2.392e-05
[truncated: 7,835 more rows]
[truncated: 6 more columns]
